# Supplementary material for: Hypothalamic and brainstem glucose-dependent insulinotropic polypeptide receptor neurons employ distinct mechanisms to affect feeding
Source: JCI Insight. 2023 May 22;8(10):e164921. doi: 10.1172/jci.insight.164921 (PMC10322681; doi:10.1172/jci.insight.164921)
Supplement: Supplemental data set 1 [file jciinsight-8-164921-s220.xlsx]

## Sheet: 1A
Body Weight (BW) on Day 1 of Dosing Gipr WT Hyp + Gipr Δ Hyp
Day 1 BW Gipr WT Hyp cohorts (g)
Vehicle	54.6	51.9	47.9	49.6	40.4
GLP-140	51.4	50.3	49	54.3	53.5	50
GLP-140 + GIP-085	54.1	50.6	49.9	51.7	53.5	49.8	53
Day 1 BW Gipr Δ Hyp cohorts (g)
Vehicle	56.5	51.2	51.1	39.1	38.1
GLP-140	57.8	49.9	48.3	44.8	55.4	49.4
GLP-140 + GIP-085	54.6	51.7	51.9	45.9	53.3	52.8
Body Weight (as a % of Day 1 BW) vs Time; Gipr WT Hyp + Gipr Δ Hyp
	Gipr WT Hyp																		Gipr Δ Hyp
	Vehicle					GLP-140						GLP-140 + GIP-085							Vehicle					GLP-140						GLP-140 + GIP-085
Day	Mouse 1 (% Day 1 BW)	Mouse 2 (% Day 1 BW)	Mouse 3 (% Day 1 BW)	Mouse 4 (% Day 1 BW)	Mouse 5 (% Day 1 BW)	Mouse 6 (% Day 1 BW)	Mouse 7 (% Day 1 BW)	Mouse 8 (% Day 1 BW)	Mouse 9 (% Day 1 BW)	Mouse 10 (% Day 1 BW)	Mouse 11 (% Day 1 BW)	Mouse 12 (% Day 1 BW)	Mouse 13 (% Day 1 BW)	Mouse 14 (% Day 1 BW)	Mouse 15 (% Day 1 BW)	Mouse 16 (% Day 1 BW)	Mouse 17 (% Day 1 BW)	Mouse 18 (% Day 1 BW)	Mouse 19 (% Day 1 BW)	Mouse 20 (% Day 1 BW)	Mouse 21 (% Day 1 BW)	Mouse 22 (% Day 1 BW)	Mouse 23 (% Day 1 BW)	Mouse 24 (% Day 1 BW)	Mouse 25 (% Day 1 BW)	Mouse 26 (% Day 1 BW)	Mouse 27 (% Day 1 BW)	Mouse 28 (% Day 1 BW)	Mouse 29 (% Day 1 BW)	Mouse 30 (% Day 1 BW)	Mouse 31 (% Day 1 BW)	Mouse 32 (% Day 1 BW)	Mouse 33 (% Day 1 BW)	Mouse 34 (% Day 1 BW)	Mouse 35 (% Day 1 BW)
1	100	100	100	100	100	100	100	100	100	100	100	100	100	100	100	100	100	100	100	100	100	100	100	100	100	100	100	100	100	100	100	100	100	100	100
2	99.0842	99.6146	99.5825	100.605	99.2574	96.6926	95.825	95.3061	96.5009	96.4486	96.6	96.8577	95.0593	95.992	95.9381	97.3832	95.7831	94.5283	98.7611	100.391	98.6301	101.023	98.6877	96.7128	96.7936	97.3085	96.4286	94.9458	94.7368	96.7033	95.3578	94.605	94.7712	95.3096	94.3182
3	97.8022	99.8073	98.3299	100.202	98.7624	93.3852	92.6441	91.2245	93.7385	92.8972	93.8	94.085	91.8972	92.3848	91.8762	92.8972	91.9679	90.1887	98.2301	99.2188	98.6301	100.256	97.3753	92.9066	94.3888	93.5818	93.0804	90.9747	89.2713	91.7582	91.4894	90.1734	90.4139	90.9944	89.5833
4	99.2674	99.8073	99.1649	100.403	99.2574	91.2451	89.662	87.3469	90.9761	91.4019	91.4	90.7579	87.9447	87.976	88.588	90.0935	88.1526	86.4151	98.0531	99.0234	97.456	99.2327	97.1129	90.4844	90.5812	89.648	90.1786	88.6282	86.2348	88.8278	88.0077	85.7418	88.671	87.242	86.9318
5	97.9853	98.6513	99.1649	100.605	98.2673	87.7432	86.8787	83.6735	89.5028	89.3458	88.4	87.8004	84.1897	84.3687	86.0735	87.8505	84.739	82.8302	98.9381	97.8516	97.2603	99.4885	96.8504	86.6782	88.5772	86.5424	87.5	85.3791	81.9838	86.0806	84.5261	83.0443	85.4031	84.2402	83.5227
6	97.619	99.2293	98.1211	101.21	99.505	85.0195	83.8966	81.0204	87.2928	88.2243	86.8	85.2126	81.6206	81.3627	82.9787	85.9813	82.3293	79.0566	100.177	99.0234	97.0646	99.7442	97.1129	85.1211	85.5711	83.8509	84.375	81.5884	78.3401	82.7839	81.0445	79.5761	81.6993	80.4878	79.1667
7	98.1685	98.2659	97.4948	101.21	99.0099	83.2685	81.1133	77.3469	85.8195	87.4766	85.2	83.3641	78.0632	78.7575	79.3037	85.0467	79.3173	76.4151	99.115	98.0469	97.8474	99.4885	96.5879	82.1799	83.5671	81.3665	81.25	78.3394	74.6964	79.304	77.9497	77.0713	78.6492	77.2983	76.5152
8	98.5348	99.2293	95.4071	100.605	99.0099	81.1284	76.9384	73.8776	84.5304	87.1028	83.4	82.0702	74.1107	75.5511	76.0155	84.1121	76.3052	73.2075	100.177	97.4609	98.4344	100	96.8504	80.9689	80.7615	77.8468	77.6786	76.3538	71.4575	76.5568	74.6615	74.1811	75.817	74.4841	72.9167
9	97.9853	99.0366	95.4071	99.7984	100.248	80.3502	73.9563	71.8367	83.6096	86.729	82.6	80.5915	70.751	73.7475	72.3404	83.9252	74.0964	69.6226	100.177	97.6563	97.6517	100.256	96.5879	80.9689	79.3587	74.7412	74.1071	72.9242	68.6235	73.2601	71.5667	71.2909	72.9847	70.9193	68.9394
10	98.1685	98.4586	95.1983	100.202	99.7525	78.7938	71.9682	67.551	82.1363	85.6075	81	80.5915	67.3913	71.9439	68.8588	82.8037	71.6867	66.9811	100.531	97.4609	99.0215	101.023	96.3255	79.9308	78.5571	71.4286	70.0893	69.8556	65.3846	70.8791	68.8588	68.5934	69.4989	68.2927	65.7197
11	98.1685	98.6513	94.3633	100.806	100.495	78.2101	68.5885	67.551	81.5838	84.486	81	80.2218	64.8221	70.5411	65.1838	81.3084	68.6747	64.1509	99.823	97.8516	99.0215	101.534	97.3753	80.2768	77.5551	69.1511	67.4107	67.6895	62.5506	67.9487	65.764	67.052	67.3203	64.9156	62.6894
12	98.5348	99.6146	92.9019	101.008	101.485	78.0156	67.7932	66.7347	80.8471	84.2991	80.4	80.037	62.253	69.7395	62.4758	81.3084	66.4659	61.6981	99.646	96.875	98.2387	101.279	96.8504	81.8339	76.7535	66.8737	65.625	65.1625	60.1215	66.1172	64.0232	65.3179	64.7059	62.2889	60.0379
13	99.0842	99.0366	91.6493	101.815	102.228	76.8482	67.5944	65.9184	79.7422	83.7383	79.2	80.037	59.4862	68.7375	59.5745	80.7477	65.8635	59.6226	100.354	98.2422	97.8474	102.813	97.9003	83.91	75.7515	64.5963	65.1786	64.8014	57.6923	63.1868	61.5087	63.5838	63.6166	60.0375	56.8182
Food Intake (g/day) vs Time; Gipr WT Hyp + Gipr Δ Hyp
	Gipr WT Hyp																		Gipr Δ Hyp
	Vehicle					GLP-140						GLP-140 + GIP-085							Vehicle					GLP-140						GLP-140 + GIP-085
Day	Mouse 1	Mouse 2	Mouse 3	Mouse 4	Mouse 5	Mouse 6	Mouse 7	Mouse 8	Mouse 9	Mouse 10	Mouse 11	Mouse 12	Mouse 13	Mouse 14	Mouse 15	Mouse 16	Mouse 17	Mouse 18	Mouse 19	Mouse 20	Mouse 21	Mouse 22	Mouse 23	Mouse 24	Mouse 25	Mouse 26	Mouse 27	Mouse 28	Mouse 29	Mouse 30	Mouse 31	Mouse 32	Mouse 33	Mouse 34	Mouse 35
1	2.82	2.5	1.9	2.51	2.71	2.79	2.06	2.78	2.42	2.57	2.62	3.09	2.92	3.25	2.24	2.85	2.75	3.25	3.37	2.42	3.1	2.31	1.95	3.09	2.76	1.97	2.16	2.41	2.89	2.64	1.78	3.7	2.9	2.95	2.7
2	2.23	2.46	1.89	2.46	1.96	1.14	0.77	0.92	1.13	1.14	1.07	0.96	0.5	0.5	0.34	0.7	0.44	0.29	1.91	2.78	2.32	2.17	1.83	1.3	1	0.64	0.93	1.43	0.95	0.37	0.58	0.32	0.41	0.32	0.53
3	2.08	2.62	2.32	2.58	2.42	0.82	0.45	0.56	0.9	0.69	0.94	1.02	0.38	0.46	0.28	0.74	0.42	0.28	2.47	2.28	2.34	2.21	1.64	0.79	0.59	0.4	0.63	0.6	0.37	0.15	0.34	0.44	0.17	0.19	0.34
4	2.82	2.63	2.37	2.43	2.52	0.5	0.35	0.14	0.53	0.84	0.51	0.87	0.14	0.2	0.14	0.59	0.39	0.15	2.43	2.81	2.31	2.08	1.59	0.62	0.42	0.38	0.37	0.11	0.21	0.06	0.12	0.1	0.28	0.02	0.08
5	2.31	2.45	2.84	2.38	1.82	0.23	0.33	0.22	0.76	0.93	0.75	0.62	0.07	0.15	0.22	0.73	0.18	0.06	3.03	2	2.7	2.14	1.92	0.3	0.47	0.22	0.46	0.25	0.01	0.08	0.16	0.57	0.15	0.04	0.07
6	2.66	2.68	2.55	2.9	2.52	0.3	0.23	0.07	0.63	1.32	0.81	0.65	0.08	0.36	0.28	1.09	0.43	0.03	3.18	2.9	3.07	2.45	2.26	0.52	0.59	0.16	0.29	0.17	0.05	0.03	0.15	0.35	0.15	0.03	0.02
7	2.67	2.41	2.58	2.6	2.18	0.45	0.21	0.11	0.83	1.67	1.12	0.97	0.1	0.28	0.29	1.48	0.52	0.04	2.58	2.29	3.12	2.38	2.1	0.21	0.72	0.07	0.4	0.08	0.03	0.05	0.26	0.58	0.18	0.01	0.02
8	2.79	3.07	1.87	2.18	2.83	0.42	0.24	0.05	1.2	1.74	1.06	1.1	0.1	0.23	0.37	1.56	0.45	0.05	3.34	2.72	2.89	2.31	2.17	0.66	0.65	0.07	0.29	0.16	0.04	0.04	0.26	0.69	0.15	0.04	0.04
9	2.75	2.79	2.56	2.31	2.89	0.81	0.18	0.13	1.08	1.9	1.61	1.73	0.12	0.61	0.47	2	0.37	0.08	3.01	2.98	2.93	2.69	2.07	1.69	1.12	0.07	0.27	0.18	0.23	0.05	0.06	0.54	0.25	0.07	0.04
10	3.01	2.76	2.72	2.46	2.77	1.35	0.09	0.1	1.37	1.83	1.32	1.76	0.15	0.89	0.2	1.97	0.65	0.11	2.98	2.65	3.18	2.63	2.38	2.14	1.82	0.06	0.31	0.19	0.03	0.06	0.19	0.38	0.35	0.05	0.03
11	2.77	2.73	2.81	2.83	2.19	1.41	0.09	1.17	1.7	1.97	1.83	2.12	0.12	1.16	0.3	2.06	0.31	0.14	3.05	3.06	3.07	2.4	2.54	2.61	1.89	0.09	0.35	0.15	0.03	0.06	0.14	0.83	0.37	0.05	0.03
12	2.71	2.85	2.01	2.67	2.78	1.81	0.63	1.23	1.62	1.82	1.69	1.92	0.1	1.59	0.32	1.93	0.53	0.19	2.58	2.14	2.42	2.56	2.13	2.99	2.03	0.05	0.65	0.08	0.23	0.04	0.12	0.83	0.24	0.11	0.01
13	2.96	2.62	2.36	2.97	3.31	1.4	1.11	1.52	1.58	1.95	1.68	2.18	0.21	1.84	0.51	2.1	0.97	0.43	2.97	3.22	2.9	2.99	2.7	3.25	1.66	0.36	1.2	1.05	0	0.11	0.29	1.07	0.71	0.04	0.04

## Sheet: 1B
Body Weight (BW) on Day 1 of Dosing Gipr WT + Gipr Δ Sst
Day 1 BW Gipr WT cohorts (g)
45.1	52.4	48.7	45.2	48.8	47.8	46.7	44.6	43.8	44.3	43
Day 1 BW Gipr Δ Sst cohorts (g)
47.1	49.2	44.4	46.7	43.8	42	46
Body Weight (as a % of Day 1 BW) vs Time; Gipr WT + Gipr Δ Sst
	Gipr WT											Gipr Δ Sst
Day	Mouse 1 (% Day 1 BW)	Mouse 2 (% Day 1 BW)	Mouse 3 (% Day 1 BW)	Mouse 4 (% Day 1 BW)	Mouse 5 (% Day 1 BW)	Mouse 6 (% Day 1 BW)	Mouse 7 (% Day 1 BW)	Mouse 8 (% Day 1 BW)	Mouse 9 (% Day 1 BW)	Mouse 10 (% Day 1 BW)	Mouse 11 (% Day 1 BW)	Mouse 12 (% Day 1 BW)	Mouse 13 (% Day 1 BW)	Mouse 14 (% Day 1 BW)	Mouse 15 (% Day 1 BW)	Mouse 16 (% Day 1 BW)	Mouse 17 (% Day 1 BW)	Mouse 18 (% Day 1 BW)
1	100	100	100	100	100	100	100	100	100	100	100	100	100	100	100	100	100	100
2	96.6741	97.1374	97.1253	97.1239	96.9262	96.2343	96.5739	96.6368	95.4338	96.3883	95.3488	96.8153	96.9512	97.2973	96.1456	95.8904	95.4762	96.3043
3	92.6829	92.9389	93.0185	93.1416	93.4426	92.6778	92.0771	93.2735	91.3242	91.4221	91.1628	92.9936	93.4959	93.2432	92.9336	91.3242	92.1429	92.3913
4	89.5787	89.5038	89.7331	88.9381	90.3689	88.7029	89.5075	89.4619	88.5845	87.8104	87.6744	90.4459	90.2439	89.6396	89.9358	88.1279	88.5714	88.913
5	86.6962	87.4046	86.4476	84.9558	88.9344	85.5649	88.2227	86.9955	85.3881	85.3273	85.1163	87.6858	88.4146	87.1622	87.5803	84.9315	86.4286	85.6522
6	83.592	84.9237	83.7782	80.531	87.0902	83.4728	86.7238	84.5291	81.5068	82.167	81.8605	85.5626	85.7724	84.009	85.6531	80.5936	83.8095	82.6087
7	82.2616	82.6336	81.3142	76.3274	85.6557	80.1255	85.6531	82.0628	77.6256	80.1354	80.2326	84.5011	84.1463	82.6577	82.8694	76.484	83.3333	80
8	80.9313	81.2977	78.0287	72.7876	85.2459	78.2427	84.5824	79.3722	73.9726	77.8781	77.6744	82.8025	82.9268	80.8559	83.7259	72.3744	80.9524	74.7826
9	79.1574	79.1985	76.5914	69.469	83.1967	76.7782	84.1542	77.3543	70.5479	75.8465	75.1163	81.3163	80.4878	78.8288	83.2976	68.9498	79.7619	70.8696
10	78.2705	78.2443	74.7433	65.9292	82.1721	75.7322	84.3683	75.1121	67.3516	74.4921	73.4884	79.8301	78.6585	76.6892	82.8694	66.6667	78.0952	66.7391
11	77.1619	76.9084	74.1273	64.3805	81.9672	74.0586	83.0835	73.3184	66.21	75.1693	71.6279	79.8301	77.6423	76.1261	82.6552	66.21	77.381	64.5652
12	77.1619	75.5725	73.7166	63.2743	81.9672	73.431	82.227	71.3004	64.8402	72.2348	69.5349	78.7686	77.2358	75	82.227	65.9817	76.4286	63.2609
13	77.1619	75.7634	72.2793	61.2832	82.377	72.8033	82.0128	70.852	64.8402	71.7833	68.8372	78.7686	76.626	74.3243	82.0128	65.9817	75.4762	62.6087
Food Intake (g/day) vs Time; Gipr WT + Gipr Δ Sst
	Gipr WT											Gipr Δ Sst
Day	Mouse 1	Mouse 2	Mouse 3	Mouse 4	Mouse 5	Mouse 6	Mouse 7	Mouse 8	Mouse 9	Mouse 10	Mouse 11	Mouse 12	Mouse 13	Mouse 14	Mouse 15	Mouse 16	Mouse 17	Mouse 18
1	2.15	3.36	2.94	2.16	2.74	2.59	2.43	2.08	2.71	2.61	2.83	2.47	2.2	2.2	2.78	2.66	2.51	2.84
2	0.7	0.73	0.85	0.87	0.64	0.63	0.85	0.7	0.47	0.33	0.46	0.78	0.83	0.51	0.61	0.57	0.94	0.38
3	0.47	0.7	0.35	0.31	0.48	0.41	0.33	0.42	0.37	0.23	0.52	0.52	0.53	0.43	0.43	0.36	0.9	0.31
4	0.4	0.42	0.28	0.32	0.66	0.36	0.37	0.45	0.21	0.18	0.45	0.42	0.37	0.25	0.48	0.31	0.76	0.23
5	0.38	0.55	0.18	0.25	0.87	0.25	0.76	0.38	0.25	0.34	0.67	0.49	0.58	0.41	0.53	0.2	0.78	0.29
6	0.47	0.61	0.14	0.28	1.06	0.27	0.87	0.52	0.15	0.47	0.49	0.66	0.41	0.33	0.75	0.28	0.9	0.15
7	0.58	0.62	0.37	0.19	1.08	0.26	1.14	0.44	0.2	0.55	0.72	0.91	0.87	0.5	0.79	0.28	1.29	0.21
8	0.81	0.84	0.23	0.28	1.45	0.46	1.24	0.48	0.07	0.57	0.99	1.03	0.43	0.66	1.7	0.13	1.33	0.15
9	1.1	1.15	0.68	0.4	1.43	0.55	1.35	0.73	0.12	0.9	0.95	1.33	0.8	0.78	1.88	0.25	1.81	0.07
10	1.62	1.64	0.79	0.31	1.46	0.85	1.84	0.61	0.32	1.03	1.2	1.07	0.81	1.07	1.64	0.48	1.69	0.13
11	1.67	1.13	1.04	0.67	1.9	0.99	1.57	0.73	0.77	1.32	1.12	2	1.1	1.44	1.67	1.08	1.9	0.41
12	1.81	1.56	1.39	1.09	2.15	1.31	1.5	0.86	1.14	1.02	1.22	1.53	1.25	1.22	1.93	1.52	2.29	0.85
13	1.78	1.74	1.4	0.95	2.17	1.24	1.67	1.19	1.5	1.32	1.67	2.03	1.46	1.25	1.99	1.95	2.52	1.26

## Sheet: 2C
Expression of Glp1r and Gipr in whole nodose ganglia
	Replicate 1	Replicate 2	Replicate 3	Replicate 4	Replicate 5
Expression Glp1r relative to Actb (2^ΔCt)	0.00171888	0.00259526	0.00168074	0.00305069	0.00137334
Expression Gipr relative to Actb (2^ΔCt)	6.65866e-06	4.63065e-06	1.44569e-06	3.58867e-06	4.27521e-06
	*Each replicate represents cDNA generated from nodose ganglia pooled from 5-6 mice

## Sheet: 3A
Effect of acute activation of Gipr neurons in the DVC on food intake
Data are Hourly food intake (g)
	Vehicle																CNO
Hour	Mouse 1	Mouse 2	Mouse 3	Mouse 4	Mouse 5	Mouse 6	Mouse 7	Mouse 8	Mouse 9	Mouse 10	Mouse 11	Mouse 12	Mouse 13	Mouse 14	Mouse 15	Mouse 16	Mouse 1	Mouse 2	Mouse 3	Mouse 4	Mouse 5	Mouse 6	Mouse 7	Mouse 8	Mouse 9	Mouse 10	Mouse 11	Mouse 12	Mouse 13	Mouse 14	Mouse 15	Mouse 16
0	0.00021	0.022248	0.000327	0.06274	0.02997	0	0	0	0	0	0	0	0	0	0	0	0.00091	0.047077	0	0.030338	0.024559	0	0.024023	0	0	0	0	0	0	0	0	0
1	0.69718	0.051951	0.161832	0.269723	0.244732	0	0.069573	0.020616	0.266674	0.041236	0.16197	0.223189	0.295662	0.206982	0.013862	0.096138	0.535849	0	0.082069	0.004124	0.058525	0.082791	0.197535	0.005525	0.005546	0.047329	0.086374	0.030361	0.062995	0.055008	0	0.015865
2	0.4472	0.38059	0.261454	0	0.359496	0.200962	0.047032	0.24698	0.385728	0.103536	0.19936	0.123435	0.276344	0.402717	0.068441	0.007288	0.33493	0	0.248866	0	0	0.015708	0.031455	0.004618	0.000589	0	0.073005	0.002794	0.043697	0.016262	0.250726	0
3	0.33358	0.233275	0.239613	0	0.481825	0.156738	0	0.106478	0.341557	0.096096	0.217844	0.246659	0.345508	0.193797	0.039911	0.139429	0.229272	0	0.411988	0	0	0	0.13862	0.011672	0	0	0	0	0.046417	0.086784	0.073618	0
4	0.17916	0.431028	0.29433	0.365376	0.387978	0.19297	0.002483	0.244437	0.699275	0.152379	0.531459	0.370789	0.294684	0.205914	0.00413	0.008167	0.228426	0.090055	0.421772	0.293262	0	0.04044	0.157644	0.022652	0	0	0.218976	0.009221	0	0.145659	0.190947	0
5	0.22867	0.054983	0.287746	0.254856	0.574472	0.390158	0	0.470895	0.007543	0.112973	0.014618	0.450837	0.483347	0.399712	0.068714	0.012236	0.296352	0.434339	0.409039	0.00939	0.358585	0.334071	0.217406	0.502466	0.104627	0.0779	0.285071	0	0.150517	0.118418	0.474363	0.299243
6	0.09801	0.516632	0.343656	0.346545	0.360279	0.134088	0	0.436566	0.229709	0.308239	0.497322	0.00234	0.301736	0.438493	0.155005	0	0.409496	0.42592	0.39971	0.030051	0.395679	0.299779	0.465617	0.540121	0.037683	0.196891	0.064057	0.362408	0.265484	0.193585	0.01636	0.100774
7	0.309	0.427105	0.127196	0.010345	0.509511	0.117074	0.022526	0.121866	0.656684	0.298321	0.052617	0.477144	0.29437	0.310726	0.062422	0.363148	0.187651	0.244042	0.263462	0.27338	0.20438	0.042685	0.045889	0.027896	0.130079	0.285681	0.726986	0.13682	0.232622	0.218097	0.246428	0.270606
8	0.2969	0.074306	0.20568	0.304999	0	0.279406	0.049414	0.091338	0	0	0.07615	0.448855	0	0.399324	0	0.113691	0.014954	0.423789	0.424715	0.060007	0.300498	0.310337	0.373005	0.384931	0	0.269367	0.190546	0.354498	0.138518	0.485135	0	0
9	0	0.348649	0.183324	0.136824	0.558803	0	0	0.252712	0	0	0.138217	0	0.306353	0.250662	0	0	0.731079	0.282455	0.200435	0.066772	0.089778	0.001726	0.218224	0.243277	0.035374	0.163277	0	0.283896	0.342121	0.462198	0	0.364552
10	0.33405	0.078769	0	0.129934	0	0.226893	0.008149	0	0	0.211441	0.004627	0.354673	0.092034	0.153628	0	0	0	0.586434	0.008294	0.317929	0.020876	0.005859	0.170555	0.445872	0.235605	0.241261	0.043442	0.065815	0.203519	0.40511	0.432735	0.017386
11	0	0.283171	0	0.32648	0.001432	0.265303	0	0.257043	0.006285	0	0	0.001506	0.290979	0.043683	0.000357	0.005337	0.025086	0.09842	0.262366	0.282592	0.234317	0	0.336162	0.013991	0.030792	0	0.04601	0.489892	0	0.33499	0.149349	0
12	0.35554	0.315688	0.111232	0.094929	0.821115	0.063556	0.002192	0.561979	0	0	0.094315	0.189424	0.002186	0.057472	0.024339	0.013382	0.305665	0.09298	0.28316	0.196531	0.425428	0	0.053002	0.366364	0	0	0.083179	0.373719	0.124171	0.16183	0.315454	0.404988
13	0.01931	0.011804	0.012791	0	0	0.255852	0	0.432203	0.219876	0	0.024596	0	0.177263	0.254406	0	0.004421	0	0.00545	0	0.049028	0.013758	0.032934	0	0.086086	0	0	0	0	0.178206	0.06697	0.215299	0
14	0.1473	0	0	0	0.459915	0	0.003097	0	0	0	0.131181	0	0	0	0	0	0	0.11951	0	0	0	0	0	0.009713	0	0	0.157513	0	0.118463	0.02646	0	0
15	0	0.141192	0	0	0.10317	0	1.2e-05	0	0	0	0.000501	0.01175	0	0.182534	0	0	0	0.13018	0	0	0	0	0	0.023252	0	0	0.090538	0.126136	0.003345	0.06352	0.052877	0
16	0	0	0	0.00262	0.169257	0	0	0.227129	0	0.297106	0	0	0	0	0.015221	0	0.186562	0	0	0	0	0	0	0	0	0	0	0.027566	0.044861	0	0	0
17	0.04785	0	0	0	0	0.002386	0	0	0.003291	0	0	0	0.043259	0.001831	0	0	0	0	0.250585	0.004271	0	0	0	0.182528	0	0	0.004993	0	0.116152	0.10363	0	0
18	0.03063	0	0	0	0	0.186697	0	0.030598	0	0	0.030427	0	0	0.078571	0	0	0	0.23012	0	0	0.065053	0	0	0	0.051495	0	0.086109	0	0	0	0.294369	0
19	0	0.124969	0.007093	0	0.282135	0	0	0	0.035705	0	0	0	0	0.029413	0	0	0.10304	0	0	0	0.238287	0.011835	0	0.072298	0.368909	0	0	0	0	0.148	0	0
20	0.07857	0	0	0	0	0	0	0.006503	0	0.038038	0	0.230103	0	0.034327	0	0	0.156312	0	0	0.14271	0	0	0.001027	0.168208	0	0.051291	0	0	0.160622	0	0	0
21	0	0.075773	0.01378	0	0	0.085825	0.008949	0.17463	0.052238	0.099024	0	0	0.256097	0.117154	0	0	0.18359	0.18667	0	0	0.002682	0	0.189301	0.290071	0	0	0.062454	0.084221	0	0	0.205551	0
22	0.25596	0.089892	0.030631	0	0.201867	0	0	0.037597	0.026549	0	0	0	0	0	0	0	0.025364	0	0	0	0	0	0.002575	0	0.689268	0	0.066411	0.119213	0.10318	0	0.012695	0
23	0	0	0	0.046851	0.036673	0	0.077271	0	0	0.020111	0	0	0	0.022455	0	0	0.216054	0	0.048276	0.243965	0.433326	0	0	0	0	0	0	0	0	0.22344	0	0
24	0.37802	0.047077	0	0	0	0.200061	0.024023	0	0.191453	0.128145	0.324101	0.035179	0	0	0.055974	0.00109	0.00021	0.17315	0	0.06274	0.02997	0	0	0	0.075485	0.052494	0.025365	0.006219	0.023382	0	0.126197	0.065639
Effect of acute activation of Gipr neurons in the DVC on ambulatory activity
Data are Hourly ambulatory activity (m)
	Vehicle																CNO
Hour	Mouse 1	Mouse 2	Mouse 3	Mouse 4	Mouse 5	Mouse 6	Mouse 7	Mouse 8	Mouse 9	Mouse 10	Mouse 11	Mouse 12	Mouse 13	Mouse 14	Mouse 15	Mouse 16	Mouse 1	Mouse 2	Mouse 3	Mouse 4	Mouse 5	Mouse 6	Mouse 7	Mouse 8	Mouse 9	Mouse 10	Mouse 11	Mouse 12	Mouse 13	Mouse 14	Mouse 15	Mouse 16
0	5.2569	7.9299	7.126	5.1183	7.6866	6.4173	7.0876	0	0	0	0	0	0	0	0	0	6.9597	9.58	9.1192	3.1965	7.5149	3.9536	11.7697	0	0	0	0	0	0	0	0	0
1	10.6732	5.5556	18.5738	5.7169	7.5148	10.4251	11.2229	10.6729	11.3491	12.6923	12.4777	11.9839	13.2637	14.2366	4.7524	5.0922	12.6804	4.5552	9.337	11.3979	8.1329	9.6451	9.9897	3.8527	8.1085	14.1525	6.0228	5.5133	7.6755	18.582	0.2353	0.5756
2	10.5482	11.8814	16.8007	5.1322	15.778	15.5425	7.723	7.6478	14.3189	20.4508	9.0235	9.4217	2.8385	36.6417	10.6717	12.8267	5.7703	1.5937	10.2834	3.7281	1.7692	3.2576	7.8722	2.045	2.8449	2.1332	2.061	4.0304	3.7707	5.537	5.8431	1.6929
3	9.1014	6.5445	13.9621	6.0993	8.9912	6.3202	17.5244	6.2515	12.1531	15.1984	9.0882	9.463	3.4013	74.1668	6.5344	10.8706	5.4799	0	16.9991	0.2117	0.6678	1.1479	25.8416	4.1484	1.2243	2.8408	1.6073	2.0425	0.6614	9.994	1.9919	0.9175
4	9.297	13.3349	16.5214	16.861	14.9821	12.1179	14.762	6.7069	16.9816	14.7304	9.0766	22.7751	8.6851	61.7079	3.9935	13.9173	3.6558	1.2566	12.4315	21.3813	0	3.2119	20.6378	3.3207	1.8407	0.3325	4.9803	3.0417	0.135	21.557	3.9137	0
5	9.5276	6.4492	10.8949	3.877	21.2954	23.0969	7.1318	8.3352	8.5634	14.8999	0.2021	12.7122	13.5637	46.2194	17.3027	7.5436	3.2077	14.4168	20.1296	4.8362	35.5216	21.1606	31.4174	23.5372	9.2493	5.7452	6.1951	0.8171	2.3575	11.149	6.1111	7.1824
6	6.64	19.4425	18.2102	19.1262	20.6328	7.471	0.0003	8.4141	7.2425	34.656	8.8183	4.0173	6.2966	48.5728	10.2697	0	11.137	18.0653	13.935	16.4512	41.8047	16.3332	25.4204	25.7547	11.9755	10.7081	1.6085	6.6536	7.4315	12.142	6.5544	3.7797
7	5.639	19.0554	8.1799	2.284	12.9855	12.3054	24.1151	5.018	24.8628	11.0563	3.2813	13.8002	10.4368	54.8111	3.1087	8.4067	6.068	11.3331	9.5565	33.6067	19.6112	8.9853	3.0647	2.7104	10.6527	9.2578	8.0889	2.6117	5.914	12.311	6.0386	13.28
8	14.1475	2.2096	16.9905	5.53	1.3246	15.201	7.4204	1.8207	7.2352	0	4.8991	19.138	1.0166	50.6073	0	8.1232	0.2258	12.1329	15.9146	11.2524	23.6318	19.9632	11.7099	14.9765	0	6.7479	9.2894	6.0282	2.6832	20.765	2.0078	0.0043
9	0	19.0642	33.8409	9.5833	10.7973	0.0065	0	4.826	0.03	0	5.515	1.5958	3.7846	55.6096	8.1361	0	8.5134	9.2419	4.1885	16.6147	15.4899	1.5011	19.975	8.4393	6.8058	14.1858	0	9.213	13.3677	32.121	0	16.7963
10	11.4932	6.3349	0.0394	11.1467	1.9635	5.7102	6.6288	0	1.6394	1.7744	3.6577	8.7578	2.0938	27.5435	0.517	12.7656	0.0084	17.5371	0.4867	27.9671	4.5386	21.2479	12.3876	25.6806	14.1187	5.0424	5.6436	3.1385	12.6274	37.652	10.0824	2.5026
11	0	12.4854	6.1596	6.02	1.5059	3.5617	1.2375	19.3441	3.1174	0	1.6466	5.2172	9.7259	4.1593	0.5341	6.1069	1.8627	4.7651	6.2326	19.1131	8.4306	1.6553	15.8303	1.7881	3.5288	0	2.5262	29.454	0	28.157	3.0063	0.2925
12	14.7587	8.9223	27.6506	19.7098	25.2949	2.4989	20.0099	18.0247	1.8084	0	2.7546	11.1956	1.8477	4.1966	9.5886	14.1221	7.094	9.4566	19.4534	16.3844	27.5428	0	8.7781	21.8326	0	0	11.5881	14.5916	4.0725	11.424	4.6398	7.9984
13	0.6008	4.7215	4.618	9.7931	0.3937	5.3828	0.0401	9.046	18.269	0	0.8078	0	4.5497	42.4473	0.239	4.5925	0	1.1554	0.0111	25.0909	5.0871	7.0906	0.2551	1.546	2.3726	1.5314	0	0	4.0826	16.803	4.7903	3.0759
14	5.2486	0.0479	0	0	7.7524	0	2.2939	0	0.03	0	7.5497	0.7396	1.0055	0.624	0.535	0.5804	0.1046	3.4545	0.05	0	0	0	0	0.2774	0	0	6.8954	0.4625	1.2051	1.093	0	0
15	0	3.9973	0	0	1.9511	0	0.4039	0.07	3.9074	0	0.0703	3.6285	0.4935	8.994	0.1475	0	0.098	0.995	0	0	0	0	3.6549	1.1101	3.72	2.5253	5.5852	6.3825	1.0194	4.163	5.0008	6.8545
16	0	0.6329	0	2.0175	2.4344	0	0	4.7854	0.1725	12.0103	0	0.0111	0	0.001	1.2774	0	2.2832	0	0	0.1999	0.0125	0	0	0.1289	3.7274	0.0725	0.01	0.8912	2.536	0.125	0	0.0073
17	4.3761	0.0175	0	0	0	0.1017	0	0	3.7156	1.1763	0	0	1.6097	5.572	0	0	0	0	5.6772	4.1031	0	0	0.3441	4.0677	0.03	0.1375	0.4221	0	1.5426	5.773	0	0
18	1.1341	0.025	0	0.1525	0.2826	5.8097	7.2517	2.2929	0	2.8111	2.303	0.11	0	5.406	0	0	0	5.347	0.1841	0.125	2.5725	0.01	0.0934	0	3.7878	1.1825	6.048	0.6873	0	0.015	8.1936	0
19	0	4.6222	4.9343	0	8.944	0	0.0986	0.4625	4.7025	0	0.1122	0	0	3.737	0	4.8725	0.8894	0	0	0	12.547	3.7179	0	1.78	12.3974	0	0	0	0	10.84	0.1078	0.03
20	3.7092	1.0868	2.2743	0	0	0	0.0396	0.8942	0	18.9396	0.8675	9.0141	0	0.697	0	0	4.4975	0	1.0086	12.2755	0.0377	0	0.2255	3.8357	0	4.2253	0	0	4.8999	0	0	2.7065
21	0	1.9624	5.0693	0.1525	0.412	4.554	4.2725	11.4047	9.4205	24.3733	0	0.9514	2.1428	6.841	0	0	0.7282	2.2612	0	1.7543	0.9709	0.0475	36.5304	8.9415	0	0	4.3882	4.5774	0	1.073	5.9399	0.0562
22	5.5858	1.7377	3.5382	0	0.9771	0	0	6.3323	7.8293	0	2.46	0.03	0.8402	0.048	0	0	0.7014	0.1962	0	0	0	1.9741	1.9075	0	34.2083	1.4084	6.398	11.9594	2.8834	0	3.2714	0
23	0.2375	0.8144	2.942	3.605	5.4996	0	11.8009	0.3501	0.1434	5.7018	0.06	0.2675	0	1.469	0.5882	0	1.7547	0.0147	6.8265	1.7902	14.6413	0.1079	0	0	2.8341	11.5909	0.0675	0.0225	0.1501	8.765	0	0.1353
24	1.1518	9.58	9.1192	0	0	5.7605	11.7697	6.7091	12.5541	47.8198	8.3092	4.0636	1.131	6.658	10.76	4.7577	5.2569	0.5607	0.02	5.1183	7.6866	6.4173	0.7592	1.3292	7.7846	7.0393	2.7726	4.1269	2.5734	2.237	3.3411	3.5499
Effect of acute activation of Gipr neurons in the DVC on energy expenditure
Data are Hourly energy expenditure (kCal/hr)
	Vehicle																CNO
Hour	Mouse 1	Mouse 2	Mouse 3	Mouse 4	Mouse 5	Mouse 6	Mouse 7	Mouse 8	Mouse 9	Mouse 10	Mouse 11	Mouse 12	Mouse 13	Mouse 14	Mouse 15	Mouse 16	Mouse 1	Mouse 2	Mouse 3	Mouse 4	Mouse 5	Mouse 6	Mouse 7	Mouse 8	Mouse 9	Mouse 10	Mouse 11	Mouse 12	Mouse 13	Mouse 14	Mouse 15	Mouse 16
0	0.364823	0.435593	0.377065	0.377457	0.413461	0.38862	0.475292	0.353112	0.380965	0.259897	0.469494	0.30929	0.322968	0.463271	0.363524	0.414984	0.34618	0.38108	0.374945	0.322564	0.435888	0.38239	0.463063	0.293019	0.514613	0.247955	0.40018	0.372289	0.347562	0.363933	0.434838	0.34982
1	0.506368	0.469408	0.507694	0.49434	0.509941	0.486994	0.564532	0.431417	0.434238	0.335118	0.440029	0.450946	0.444702	0.389747	0.385699	0.467059	0.510495	0.33919	0.360564	0.319743	0.368745	0.322805	0.378494	0.283189	0.31876	0.313367	0.333659	0.25353	0.31728	0.304144	0.265189	0.313441
2	0.519843	0.530338	0.581894	0.465888	0.626325	0.531628	0.492346	0.494029	0.551405	0.46244	0.438812	0.46572	0.385243	0.526663	0.492197	0.592205	0.481467	0.399728	0.488817	0.357519	0.422225	0.359235	0.443318	0.30898	0.339523	0.285169	0.350249	0.33574	0.363763	0.309971	0.505922	0.404006
3	0.541025	0.516533	0.550874	0.462211	0.601128	0.477421	0.510652	0.424936	0.501062	0.474624	0.455351	0.469769	0.395908	0.576117	0.585995	0.602994	0.484662	0.365373	0.531532	0.34934	0.402738	0.377914	0.5228	0.353435	0.31553	0.254437	0.353588	0.313919	0.330497	0.356697	0.384807	0.369061
4	0.432855	0.552267	0.532942	0.614008	0.633875	0.539183	0.673729	0.548296	0.637582	0.454488	0.487382	0.586946	0.46675	0.583164	0.357929	0.555801	0.436619	0.427578	0.57695	0.533103	0.431179	0.393868	0.516861	0.423928	0.337098	0.261397	0.422026	0.376428	0.373968	0.424834	0.517843	0.353812
5	0.509805	0.479542	0.509947	0.415846	0.738519	0.685335	0.412848	0.501773	0.407898	0.485745	0.346879	0.558931	0.556098	0.569991	0.596186	0.605951	0.431178	0.577997	0.610178	0.400134	0.693816	0.638566	0.649328	0.527424	0.492957	0.394701	0.46492	0.362153	0.410339	0.372853	0.544975	0.613874
6	0.427052	0.674875	0.614761	0.568288	0.625682	0.450825	0.374407	0.60523	0.369867	0.433676	0.528238	0.381788	0.450402	0.565336	0.633741	0.302564	0.585665	0.603489	0.586132	0.478076	0.748048	0.624326	0.623421	0.527715	0.547282	0.500152	0.408988	0.457538	0.448882	0.38137	0.375203	0.516251
7	0.362072	0.653873	0.44736	0.381436	0.647745	0.549253	0.609916	0.43352	0.620521	0.336707	0.391847	0.514497	0.491884	0.570787	0.39837	0.652543	0.54588	0.548076	0.553115	0.591188	0.657683	0.554211	0.45607	0.361751	0.52234	0.488536	0.479379	0.403795	0.418686	0.433582	0.491537	0.622576
8	0.544858	0.452107	0.549039	0.430567	0.461985	0.60259	0.415089	0.366573	0.442818	0.151641	0.424865	0.561573	0.297976	0.581202	0.242916	0.576205	0.338215	0.617433	0.590443	0.425175	0.628107	0.65619	0.506392	0.492728	0.24622	0.500422	0.51215	0.434904	0.378612	0.472542	0.326946	0.380742
9	0.344993	0.586707	0.633463	0.435357	0.555232	0.322628	0.32931	0.534273	0.294635	0.135057	0.46151	0.32541	0.415184	0.559505	0.494239	0.258782	0.601737	0.590831	0.463604	0.445116	0.617447	0.423451	0.525514	0.394905	0.442517	0.490386	0.307761	0.524545	0.576377	0.544481	0.254516	0.654087
10	0.508141	0.484836	0.348579	0.445663	0.469391	0.481266	0.441474	0.242533	0.326316	0.151511	0.389336	0.412138	0.339865	0.508351	0.303198	0.425179	0.306293	0.627903	0.411142	0.552481	0.506547	0.64654	0.496705	0.569592	0.555204	0.289636	0.386457	0.373114	0.530204	0.523419	0.494042	0.455428
11	0.315388	0.589127	0.383481	0.435868	0.43541	0.42418	0.339516	0.498564	0.328581	0.077705	0.338334	0.353446	0.495735	0.341311	0.281498	0.382102	0.367655	0.481562	0.517644	0.478106	0.478729	0.411543	0.569156	0.356736	0.341543	0.164688	0.335819	0.587453	0.295694	0.535755	0.422853	0.376445
12	0.557708	0.475616	0.610249	0.483863	0.730864	0.397752	0.533425	0.580243	0.351134	0.061199	0.375075	0.464838	0.29178	0.362149	0.493891	0.45719	0.545741	0.570974	0.609677	0.452662	0.724286	0.399802	0.435448	0.565321	0.248824	0.220884	0.467075	0.548485	0.394276	0.440029	0.460217	0.536358
13	0.321188	0.464839	0.362305	0.433771	0.423734	0.444492	0.308795	0.485791	0.555728	0.061902	0.334887	0.270666	0.359828	0.583141	0.19354	0.324401	0.291448	0.3881	0.353909	0.512676	0.463852	0.471627	0.374973	0.351122	0.273077	0.258988	0.287912	0.319195	0.429273	0.513987	0.457316	0.385149
14	0.39013	0.361934	0.307233	0.305458	0.486634	0.301228	0.371164	0.296743	0.277151	0.05685	0.440864	0.301058	0.283113	0.309666	0.235556	0.288614	0.323084	0.428067	0.313933	0.319852	0.379341	0.348859	0.361318	0.309292	0.247724	0.232339	0.401909	0.323743	0.34161	0.291898	0.276931	0.351085
15	0.337696	0.401	0.277456	0.316937	0.442997	0.305752	0.317612	0.311381	0.346202	0.110255	0.305777	0.333272	0.271377	0.405134	0.247043	0.264	0.318258	0.408021	0.31759	0.303527	0.365957	0.360674	0.407509	0.330842	0.299563	0.26631	0.41768	0.435281	0.313728	0.353383	0.411814	0.510615
16	0.31447	0.361671	0.298198	0.356198	0.435123	0.301234	0.346437	0.403168	0.278851	0.352232	0.282296	0.266179	0.257074	0.283097	0.284841	0.29595	0.430454	0.344702	0.298636	0.340293	0.342245	0.33326	0.347005	0.295292	0.265648	0.174016	0.284124	0.311935	0.325049	0.265358	0.253504	0.32009
17	0.403158	0.342692	0.30621	0.296361	0.360986	0.314793	0.328161	0.282597	0.315833	0.153746	0.255491	0.275696	0.326837	0.336496	0.208652	0.279513	0.284839	0.353267	0.460987	0.319827	0.355893	0.332959	0.356946	0.391098	0.229592	0.189436	0.2774	0.30076	0.316049	0.36052	0.270001	0.322061
18	0.282786	0.351349	0.283847	0.305273	0.394192	0.375879	0.432028	0.335686	0.261611	0.171424	0.313618	0.288242	0.251315	0.34315	0.233367	0.280774	0.30714	0.507048	0.324683	0.314784	0.385518	0.343759	0.353242	0.275957	0.284197	0.252748	0.356126	0.331528	0.250697	0.273266	0.465238	0.321207
19	0.282224	0.40376	0.403597	0.307336	0.554792	0.304082	0.333943	0.283884	0.329558	0.117075	0.285843	0.269792	0.279999	0.318361	0.251814	0.34412	0.336647	0.318366	0.313717	0.305811	0.526039	0.418323	0.342014	0.3193	0.489244	0.178036	0.268673	0.276989	0.268853	0.396336	0.282508	0.303514
20	0.379299	0.382203	0.354418	0.3005	0.36228	0.296892	0.3043	0.278113	0.262371	0.342386	0.28206	0.424654	0.249213	0.305925	0.217652	0.252556	0.401211	0.359412	0.338745	0.413531	0.355668	0.29749	0.363509	0.328261	0.237053	0.287546	0.2597	0.284849	0.39745	0.277916	0.237386	0.371843
21	0.274615	0.362731	0.320477	0.322065	0.367102	0.411969	0.376073	0.444462	0.377549	0.395773	0.258562	0.305073	0.368569	0.376136	0.260988	0.280538	0.34154	0.415314	0.300189	0.321308	0.383475	0.305867	0.616226	0.444136	0.249022	0.174237	0.286728	0.329789	0.258379	0.292754	0.394191	0.315588
22	0.437039	0.38639	0.360924	0.321006	0.404258	0.299607	0.318618	0.339132	0.377596	0.139693	0.329198	0.275196	0.303844	0.290847	0.226836	0.290248	0.364256	0.352643	0.303712	0.317528	0.329613	0.344344	0.368074	0.310907	0.503905	0.22838	0.388711	0.460154	0.354887	0.278598	0.317662	0.323259
23	0.29628	0.333414	0.359872	0.366132	0.482372	0.318092	0.547277	0.311066	0.286655	0.231266	0.259134	0.295914	0.248402	0.332326	0.299501	0.298818	0.420755	0.357248	0.451947	0.399166	0.576151	0.29155	0.349839	0.301027	0.309913	0.443345	0.267849	0.281665	0.262232	0.431489	0.265973	0.325248
24	0.389519	0.38108	0.374945	0.347245	0.366243	0.399673	0.463063	0.293019	0.419	0.465072	0.40018	0.366184	0.279616	0.363933	0.434838	0.34024	0.364823	0.41254	0.351257	0.377457	0.413461	0.38862	0.398302	0.338512	0.380965	0.259897	0.32801	0.30929	0.322968	0.295061	0.438303	0.414984

## Sheet: 3B
Effect of acute activation of Gipr neurons in the DVC on cumulative food intake (2-choice paradigm: chow, 45% high fat diet)
Data are cumulative food intake (g)
	Vehicle-Chow																CNO-Chow																Vehicle-HFD																CNO-HFD
Hour	Mouse 1	Mouse 2	Mouse 3	Mouse 4	Mouse 5	Mouse 6	Mouse 7	Mouse 8	Mouse 9	Mouse 10	Mouse 11	Mouse 12	Mouse 13	Mouse 14	Mouse 15	Mouse 16	Mouse 1	Mouse 2	Mouse 3	Mouse 4	Mouse 5	Mouse 6	Mouse 7	Mouse 8	Mouse 9	Mouse 10	Mouse 11	Mouse 12	Mouse 13	Mouse 14	Mouse 15	Mouse 16	Mouse 1	Mouse 2	Mouse 3	Mouse 4	Mouse 5	Mouse 6	Mouse 7	Mouse 8	Mouse 9	Mouse 10	Mouse 11	Mouse 12	Mouse 13	Mouse 14	Mouse 15	Mouse 16	Mouse 1
0	0	0	0	0	0	0	0	0	0	0	0	0	0	0	0	0	0	0	0	0	0	0	0	0	0	0	0	0	0	0	0	0	0	0	0	0	0	0	0	0	0	0	0	0	0	0	0	0	0
1	0.070127	0.034088	0	4e-06	0.01472	0.000229	0.052306	0.123658	0	0.000562	0.0219475	0.0001201	0.001938	0.170635	0.010404	0.017979	0.032148	0	0.074774	0	0.071723	0.005126	0	0	0	0.0083529	0.0198109	0.0104178	0.247664	0	0.0195311	0	0.00562	0.079189	0.375416	0.714952	0.243321	0.01124	0.039629	0.090166	0.018119	0.01452	0.360234	0.236521	0.007306	0.187652	0.597086	0.417631	0.307738
2	0.078718	0.034088	0.001927	0.019132	0.0411	0.012229	0.070927	0.123658	0	0.006366	0.060851	0.014983	0.01304	0.18422	0.0172164	0.031674	0.032148	0	0.074774	0.019167	0.488381	0.005126	0	0	0.0032653	0.0083634	0.0263379	0.0104178	0.263471	0	0.0301209	0	0.350597	0.426762	1.18069	1.10836	0.660052	0.19384	0.638544	0.221997	0.460516	0.082251	0.496326	0.718632	0.261919	0.399021	1.18009	0.708744	1.01439
3	0.087458	0.034088	0.005684	0.03027	0.879993	0.012229	0.070927	0.143184	0	0.049538	0.060851	0.014983	0.013066	0.184254	0.0172164	0.035848	0.032352	0	0.076271	0.019167	0.658298	0.005126	0	0.0247836	0.0032653	0.0241722	0.0263379	0.0104178	0.263471	0.039502	0.0409587	0	0.535137	0.798636	1.46273	1.33078	1.31075	0.2593	0.841701	0.497734	0.665238	0.486419	0.900047	0.718632	0.455299	0.781113	1.18009	1.10451	1.01746
4	0.087458	0.082939	0.054144	0.03027	1.16243	0.014838	0.096438	0.143184	0.001147	0.088754	0.060851	0.014983	0.141535	0.192962	0.0172164	0.035848	0.039606	0	0.076271	0.019167	1.25824	0.005126	0	0.0247836	0.0032653	0.0479154	0.0322019	0.0104178	0.263471	0.039502	0.0409587	0	0.736357	0.995087	2.00487	1.6162	1.79704	1.01845	1.32757	0.698041	0.694854	0.819861	0.904411	1.00066	0.836678	0.952029	1.21912	1.10451	1.07569
5	0.095848	0.09577	0.054144	0.052394	1.62404	0.018487	0.096438	0.175962	0.001147	0.169803	0.0653981	0.014983	0.141535	0.428599	0.0200869	0.066735	0.04401	0	0.082484	0.019167	1.86585	0.198294	0	0.379971	0.0032653	0.167718	0.0322019	0.010968	0.267718	0.06631	0.0409587	0	1.10935	1.26391	2.40878	1.80354	2.06571	1.65724	1.68865	0.917346	1.54365	1.19953	1.23095	1.00066	0.910333	1.44278	1.75877	1.60408	1.48152
6	0.095848	0.09577	0.056558	0.056908	1.81907	0.023894	0.096438	0.19299	0.001147	0.234164	0.100452	0.0176074	0.141535	0.502856	0.0200869	0.066735	0.05077	0.107114	0.148	0.036632	2.44036	0.48993	0.074885	0.612348	0.0055547	0.171135	0.0322019	0.010968	0.267718	0.201287	0.054569	0.193241	1.21694	1.77192	3.14032	2.18132	2.28303	1.7182	1.68865	1.20584	1.54367	1.44228	1.42258	1.36397	1.37824	1.67721	1.75877	1.60408	1.72587
7	0.118087	0.09577	0.056558	0.056908	2.0796	0.028625	0.096438	0.195005	0.001147	0.253764	0.167423	0.0176074	0.156729	0.569854	0.0200869	1.03732	0.060336	0.303035	0.173732	0.037862	3.14727	0.48993	0.074885	0.619396	0.0133412	0.171135	0.0340019	0.010968	0.303954	0.284098	0.054569	0.351263	1.37259	1.89771	3.16771	2.18132	2.29628	1.87264	2.0949	1.53811	1.54494	1.44586	1.58851	1.88073	1.61048	2.01949	1.75877	1.96965	1.72742
8	0.121571	0.113478	0.066077	0.152473	2.08428	0.045858	0.096438	0.222774	0.031733	0.273384	0.167423	0.0331759	0.165888	0.590479	0.0287193	1.03732	0.060336	0.528268	0.174986	0.086625	3.23765	0.540659	0.953201	0.623763	0.0133412	0.171135	0.117469	0.0150277	0.320273	0.37625	0.054569	0.359359	1.37833	2.4946	3.63449	2.22181	2.29628	2.51522	2.16305	1.71835	1.648	1.68172	1.6857	1.91557	1.93284	2.65406	1.87481	2.46039	2.24455
9	0.130981	0.113478	0.066077	0.152473	2.08428	0.045858	0.096438	0.247847	0.031733	0.291205	0.17966	0.0331759	0.183617	0.598963	0.0383341	1.58388	0.060336	0.582079	0.183163	0.086625	3.26567	0.710946	0.953201	0.628376	0.0241444	0.278558	0.117469	0.0150277	0.330918	2.02915	0.0576099	0.359359	1.63266	2.4946	3.63449	2.22181	2.54848	2.51575	2.16305	1.72279	2.2739	1.68567	2.05666	1.91557	1.94234	2.7047	2.55242	2.46039	2.24455
10	0.130981	0.134746	0.066077	0.154977	2.08428	0.045858	0.804912	0.247847	0.031733	0.291205	0.17966	0.0417498	0.183617	0.598963	0.0383341	1.64686	0.419666	0.587097	0.183188	0.086625	3.46331	0.711592	0.984404	0.658279	0.0295759	0.314877	0.170345	0.0377621	0.345466	2.12777	0.05778	0.366368	1.63336	2.79266	4.04317	2.71611	2.55255	2.91629	2.48685	1.72279	2.2739	1.70053	2.05666	2.29702	1.94234	2.7047	2.55242	2.46404	2.57366
11	0.135325	0.14187	0.066077	0.154977	2.37042	0.045858	0.804912	0.288739	0.031733	0.291205	0.265245	0.0417498	0.249053	0.978222	0.0383341	1.64686	0.429214	0.756674	0.184637	0.086625	3.63363	0.711592	0.984404	0.658279	0.0295759	0.314877	0.170345	0.114694	0.345466	2.12777	0.0918154	0.366368	1.8996	2.88977	4.0701	2.71611	2.80397	2.91629	2.48785	2.04558	2.27412	1.76717	2.10946	2.29702	2.17684	2.97663	2.59315	2.46715	2.59744
12	0.143693	0.149025	0.084052	0.154977	2.5651	0.071737	0.804912	0.288739	0.031733	0.306677	0.265245	0.051635	0.279085	1.15105	0.0402567	1.64686	0.429214	0.770397	0.191167	0.094799	3.89904	0.711592	0.984404	0.738047	0.0295759	0.314877	0.173847	0.124666	0.345466	2.15795	0.0918154	0.387699	1.9041	3.1485	4.57911	2.96066	2.82932	3.04336	3.46932	2.04782	2.30003	1.92473	2.26781	2.72999	2.1914	3.54092	2.60076	2.46715	2.89787
13	0.143693	0.149025	0.084052	0.154977	2.5651	0.071737	0.804912	0.288739	0.031733	0.306677	0.277296	0.051635	0.279085	1.18604	0.0600298	1.66071	0.429229	0.790159	0.191167	0.094799	3.89904	0.731584	0.984404	0.746764	0.0295759	0.314877	0.176714	0.145081	0.345466	2.15795	0.112108	0.387699	1.9041	3.1485	4.57911	2.96066	2.82932	3.04336	3.54913	2.04782	2.36249	1.92473	2.28065	2.76149	2.1914	3.56803	2.60076	2.47453	2.95281
14	0.143693	0.149025	0.084052	0.154977	2.5651	0.071737	0.804912	0.288739	0.034445	0.306677	0.277296	0.051635	0.279085	1.2148	0.0600298	1.66071	0.530804	0.790159	0.191167	0.094799	3.89904	0.731584	0.984404	0.746764	0.654495	0.314877	0.176714	0.152316	0.345466	2.17572	0.112108	0.387699	2.04966	3.1485	5.13879	2.96066	2.82932	3.04336	3.54913	2.18868	2.78811	1.92473	2.28065	2.76149	2.3537	3.61587	2.60076	2.47453	2.96289
15	0.143693	0.149025	0.084052	0.154977	2.5651	0.071737	0.804912	0.288739	0.034445	0.306677	0.277296	0.051635	0.279085	1.2148	0.0600298	1.66071	0.530804	0.790159	0.191167	0.094799	3.89904	0.731584	1.114	0.746764	0.654495	0.314877	0.176714	0.152316	0.345466	2.17572	0.112108	0.387699	2.04966	3.33317	5.13879	2.96066	2.91189	3.26595	3.56961	2.18868	2.7896	2.09255	2.28065	2.76149	2.3537	3.61587	2.60076	2.47453	2.96289
16	0.143693	0.149025	0.084052	0.154977	2.5651	0.071737	0.855467	0.288739	0.070178	0.306677	0.291306	0.051635	0.279085	1.22945	0.0600298	1.66071	0.530804	0.790159	0.191167	0.094799	3.89904	0.731584	1.114	0.746764	0.654495	0.314877	0.176714	0.152316	0.345466	2.17572	0.112108	0.387699	2.04966	3.33317	5.13879	2.96066	2.91189	3.26595	3.70227	2.18868	3.00636	2.09255	2.54226	2.76149	2.39674	3.88537	2.60076	2.47453	3.16723
17	0.143693	0.149025	0.086035	0.154977	2.5651	0.071737	0.855467	0.300885	0.070178	0.306677	0.291306	0.051635	0.279085	1.22945	0.0600298	1.66071	0.530804	0.790159	0.191167	0.094799	3.89904	0.731584	1.114	0.746764	0.774641	0.314877	0.176714	0.152316	0.345466	2.18971	0.112108	0.387699	2.2836	3.33317	5.42178	2.96066	2.91189	3.26595	3.70227	2.30691	3.00636	2.09839	2.54226	2.93158	2.60456	3.88537	2.85648	2.47601	3.3988
18	0.143693	0.149025	0.086035	0.173288	2.5651	0.071737	0.855467	0.300885	0.070178	0.328351	0.291306	0.051635	0.279085	1.22945	0.0600298	1.66071	0.530804	0.796741	0.191167	0.134802	3.89904	0.731584	1.114	0.776705	0.774641	0.322146	0.176714	0.158664	0.353216	2.18971	0.142254	0.387699	2.2836	3.50156	5.42178	3.02967	3.10505	3.31641	3.90337	2.30691	3.00636	2.14922	2.54226	2.93158	2.62686	3.88537	2.85648	2.47601	3.3988
19	0.143693	0.149025	0.086035	0.173288	2.5651	0.071737	0.855467	0.300885	0.074636	0.328351	0.292711	0.051635	0.279085	1.22945	0.0600298	1.66071	0.530804	0.796741	0.191167	0.134802	3.89904	0.731584	1.114	0.776705	0.774641	0.322146	0.176714	0.158664	0.353216	2.20881	0.142254	0.403296	2.2836	3.50156	5.42178	3.02967	3.14975	3.31641	3.90337	2.49216	3.33308	2.14922	2.64409	2.93158	2.67706	3.88537	2.85648	2.72397	3.3988
20	0.143693	0.149025	0.086035	0.173288	2.5651	0.077323	0.858632	0.300885	0.074636	0.328351	0.292711	0.0760815	0.279085	1.23421	0.0734266	1.66071	0.530804	0.796741	0.191167	0.134802	3.89904	0.731584	1.114	0.776705	0.774649	0.322146	0.176714	0.158664	0.401924	2.20881	0.142254	0.403296	2.2836	3.51672	5.57695	3.05949	3.3326	3.34216	4.07113	2.49446	3.33308	2.14922	2.64409	3.26522	2.67706	3.95588	2.87879	2.72397	3.59464
21	0.143693	0.149025	0.086035	0.173288	2.5651	0.077323	0.858632	0.300885	0.074636	0.328351	0.292711	0.0760815	0.279085	1.23958	0.0734266	1.66071	0.530804	0.796741	0.191167	0.134802	4.12712	0.752018	1.12837	0.776705	0.779107	0.322146	0.176714	0.158664	0.401924	2.20881	0.142254	0.403296	2.2836	3.51672	5.57695	3.05949	3.3326	3.34216	4.07113	2.49446	3.33308	2.2132	2.74043	3.26522	2.67706	4.11324	3.23691	2.72397	3.59686
22	0.143693	0.149025	0.086035	0.175397	2.5651	0.077323	1.67272	0.300885	0.074636	0.328351	0.292711	0.0760815	0.279085	1.23958	0.0734266	1.67827	0.541537	0.796741	0.194432	0.134802	4.12712	0.752018	1.26004	0.776705	0.779107	0.322146	0.176714	0.158664	0.401924	2.21369	0.142254	0.403296	2.59722	3.51672	5.74057	3.17405	3.3326	3.34216	4.32169	2.49446	3.33308	2.2132	2.74043	3.26522	2.67706	4.13823	3.23693	3.53846	3.75854
23	0.143693	0.149025	0.086035	0.175397	2.5651	0.083641	1.67272	0.300885	0.077607	0.328351	0.292711	0.0760815	0.279085	1.23958	0.0734266	1.67827	0.541537	0.796741	0.194432	0.134802	4.12712	0.752018	1.26004	0.776705	0.779107	0.322146	0.176714	0.158664	0.401924	2.21369	0.142254	0.403296	2.59722	3.62432	5.74057	3.17405	3.37386	3.48044	4.32169	2.80845	4.03935	2.2132	3.03165	3.26522	2.88361	4.13823	3.44119	3.53846	3.75854
24	0.143693	0.149025	0.188451	0.175397	2.5651	0.083641	1.69698	0.300885	0.081259	0.328351	0.39744	0.0760815	0.279085	1.23958	0.0734266	1.67827	0.541537	0.796741	0.194432	0.134802	4.23425	0.764568	1.26004	0.776705	0.779107	0.322146	0.176714	0.165015	0.401924	2.21369	0.142254	0.437478	2.59722	3.70586	6.10318	3.29087	3.37386	3.48044	4.53164	2.88403	4.04464	2.2132	3.03165	3.41478	2.88361	4.45027	3.44119	3.53846	3.81092
Effect of acute activation of Gipr neurons in the DVC on hourly food intake (2-choice paradigm: chow, 45% high fat diet)
Data are Hourly food intake (g)
	Vehicle-Chow																CNO-Chow																Vehicle-HFD																CNO-HFD
Hour	Mouse 1	Mouse 2	Mouse 3	Mouse 4	Mouse 5	Mouse 6	Mouse 7	Mouse 8	Mouse 9	Mouse 10	Mouse 11	Mouse 12	Mouse 13	Mouse 14	Mouse 15	Mouse 16	Mouse 1	Mouse 2	Mouse 3	Mouse 4	Mouse 5	Mouse 6	Mouse 7	Mouse 8	Mouse 9	Mouse 10	Mouse 11	Mouse 12	Mouse 13	Mouse 14	Mouse 15	Mouse 16	Mouse 1	Mouse 2	Mouse 3	Mouse 4	Mouse 5	Mouse 6	Mouse 7	Mouse 8	Mouse 9	Mouse 10	Mouse 11	Mouse 12	Mouse 13	Mouse 14	Mouse 15	Mouse 16	Mouse 1
0	0	0	0	0	0	0	0	0	0	0	0	0	0	0	0	0	0	0	0	0	0	0	0	0	0	0	0	0	0	0	0	0	0	0	0	0	0	0	0	0	0	0	0	0	0	0	0	0	0
1	0.070127	0.034088	0	4e-06	0.01472	0.000229	0.052306	0.123658	0	0.000562	0.0219475	0.0001201	0.001938	0.170635	0.010404	0.017979	0.032148	0	0.0747739	0	0.071723	0.0051264	0	0	0	0.0083529	0.0198109	0.0104178	0.247664	0	0.0195311	0	0.00562	0.079189	0.375416	0.714952	0.243321	0.01124	0.039629	0.090166	0.018119	0.01452	0.360234	0.236521	0.007306	0.187652	0.597086	0.417631	0.307738
2	0.008591	0	0.001927	0.0191276	0.02638	0.012	0.018621	0	0	0.005804	0.0389035	0.0148629	0.011102	0.013585	0.0068124	0.013695	0	0	0	0.0191667	0.416658	0	0	0	0.0032653	1.05e-05	0.006527	0	0.015807	0	0.0105898	0	0.344977	0.347573	0.805273	0.39341	0.416731	0.1826	0.598915	0.131831	0.442397	0.067731	0.136092	0.482111	0.254613	0.211369	0.583008	0.291113	0.706656
3	0.00874	0	0.0037565	0.0111386	0.838893	0	0	0.0195264	0	0.043172	0	0	2.6e-05	3.4e-05	0	0.004174	0.000204	0	0.0014975	0	0.169917	0	0	0.0247836	0	0.0158088	0	0	0	0.039502	0.0108378	0	0.18454	0.371874	0.282045	0.222416	0.650696	0.06546	0.203157	0.275737	0.204722	0.404168	0.403721	0	0.19338	0.382092	0	0.395766	0.003065
4	0	0.048851	0.0484604	0	0.282434	0.002609	0.025511	0	0.001147	0.039216	0	0	0.128469	0.008708	0	0	0.007254	0	0	0	0.599938	0	0	0	0	0.0237432	0.005864	0	0	0	0	0	0.20122	0.196451	0.542132	0.285425	0.48629	0.75915	0.485865	0.200307	0.029616	0.333442	0.004364	0.282029	0.381379	0.170916	0.039026	0	0.05823
5	0.00839	0.012831	0	0.0221242	0.46161	0.003649	0	0.0327777	0	0.081049	0.0045471	0	0	0.235637	0.0028705	0.030887	0.004404	0	0.0062123	0	0.607616	0.193167	0	0.355187	0	0.119803	0	0.0005502	0.004247	0.026808	0	0	0.37299	0.26882	0.403919	0.187336	0.26867	0.63879	0.36108	0.219305	0.848795	0.379672	0.326539	0	0.073655	0.490756	0.539652	0.499575	0.405832
6	0	0	0.002414	0.0045135	0.195036	0.005407	0	0.0170286	0	0.064361	0.0350542	0.0026244	0	0.074257	0	0	0.00676	0.107114	0.0655166	0.0174656	0.574507	0.291636	0.074885	0.232377	0.0022894	0.0034171	0	0	0	0.134977	0.0136103	0.193241	0.10759	0.50801	0.73154	0.377777	0.21732	0.06096	0	0.288492	2e-05	0.242743	0.191633	0.36331	0.467908	0.234422	0	0	0.24435
7	0.022239	0	0	0	0.260525	0.004731	0	0.0020145	0	0.0196	0.0669708	0	0.015194	0.066998	0	0.970585	0.009566	0.195921	0.0257316	0.0012294	0.706911	0	0	0.007048	0.0077865	0	0.0018	0	0.036236	0.082811	0	0.158023	0.15565	0.125796	0.02738	0	0.01325	0.15444	0.406249	0.332272	0.00127	0.00358	0.165927	0.51676	0.232235	0.342286	0	0.365567	0.00155
8	0.003484	0.017708	0.0095187	0.0955653	0.004686	0.017233	0	0.0277686	0.030586	0.01962	0	0.0155685	0.009159	0.020625	0.0086324	0	0	0.225233	0.0012538	0.0487637	0.090378	0.050729	0.878316	0.004367	0	0	0.083467	0.0040597	0.016319	0.092152	0	0.008096	0.00574	0.596887	0.46678	0.040494	0	0.64258	0.068152	0.180238	0.10306	0.23586	0.097192	0.03484	0.322359	0.634567	0.116035	0.49074	0.517127
9	0.00941	0	0	0	0	0	0	0.025074	0	0.017821	0.0122366	0	0.017729	0.008484	0.0096148	0.546561	0	0.053811	0.0081771	0	0.028025	0.170287	0	0.004613	0.0108032	0.107423	0	0	0.010645	1.6529	0.0030409	0	0.25433	0	0	0	0.2522	0.00053	0	0.004437	0.6259	0.00395	0.370962	0	0.009506	0.050641	0.677617	0	0
10	0	0.021268	0	0.0025034	0	0	0.708474	0	0	0	0	0.0085739	0	0	0	0.062981	0.35933	0.005018	2.47e-05	0	0.197639	0.000646	0.031203	0.029903	0.0054315	0.0363199	0.052876	0.0227344	0.014548	0.098618	0.0001701	0.007009	0.0007	0.298064	0.40868	0.4943	0.00407	0.40054	0.323804	0	0	0.01486	0	0.38145	0	0	0	0.00365	0.32911
11	0.004344	0.007124	0	0	0.286132	0	0	0.040892	0	0	0.0855855	0	0.065436	0.379259	0	0	0.009548	0.169577	0.0014498	0	0.170319	0	0	0	0	0	0	0.0769319	0	0	0.0340354	0	0.26624	0.097104	0.02694	0	0.25142	0	0.001	0.322795	0.00022	0.06664	0.052793	0	0.234495	0.27193	0.040722	0.00311	0.023781
12	0.008368	0.007155	0.0179751	0	0.194688	0.025879	0	0	0	0.015472	0	0.0098852	0.030032	0.172826	0.0019226	0	0	0.013723	0.0065294	0.0081734	0.265405	0	0	0.079768	0	0	0.003502	0.009972	0	0.030179	0	0.021331	0.0045	0.258728	0.509	0.24455	0.02535	0.12707	0.98147	0.002237	0.02591	0.15756	0.158356	0.43297	0.01456	0.564293	0.007616	0	0.300433
13	0	0	0	0	0	0	0	0	0	0	0.0120507	0	0	0.034996	0.0197731	0.013852	1.5e-05	0.019762	0	0	0	0.019992	0	0.008717	0	0	0.002867	0.0204152	0	0	0.0202924	0	0	0	0	0	0	0	0.07981	0	0.06246	0	0.012833	0.0315	0	0.027101	0	0.00738	0.054934
14	0	0	0	0	0	0	0	0	0.002712	0	0	0	0	0.02876	0	0	0.101575	0	0	0	0	0	0	0	0.624919	0	0	0.0072352	0	0.017767	0	0	0.14556	0	0.55968	0	0	0	0	0.140862	0.42562	0	0	0	0.162303	0.047846	0	0	0.01008
15	0	0	0	0	0	0	0	0	0	0	0	0	0	0	0	0	0	0	0	0	0	0	0.129594	0	0	0	0	0	0	0	0	0	0	0.184677	0	0	0.08257	0.22259	0.02048	0	0.00149	0.16782	0	0	0	0	0	0	0
16	0	0	0	0	0	0	0.050555	0	0.035733	0	0.0140099	0	0	0.014644	0	0	0	0	0	0	0	0	0	0	0	0	0	0	0	0	0	0	0	0	0	0	0	0	0.13266	0	0.21676	0	0.261619	0	0.043045	0.269499	0	0	0.204345
17	0	0	0.0019835	0	0	0	0	0.0121452	0	0	0	0	0	0	0	0	0	0	0	0	0	0	0	0	0.120147	0	0	0	0	0.013993	0	0	0.23394	0	0.283	0	0	0	0	0.118227	0	0.00584	0	0.17009	0.207813	0	0.255713	0.00148	0.231568
18	0	0	0	0.0183115	0	0	0	0	0	0.021674	0	0	0	0	0	0	0	0.006582	0	0.0400033	0	0	0	0.029941	0	0.007269	0	0.0063472	0.00775	0	0.0301457	0	0	0.168387	0	0.06901	0.19316	0.05046	0.2011	0	0	0.05083	0	0	0.022299	0	0	0	0
19	0	0	0	0	0	0	0	0	0.004458	0	0.0014053	0	0	0	0	0	0	0	0	0	0	0	0	0	0	0	0	0	0	0.019101	0	0.015597	0	0	0	0	0.0447	0	0	0.185257	0.32672	0	0.101829	0	0.050206	0	0	0.24796	0
20	0	0	0	0	0	0.005586	0.003165	0	0	0	0	0.0244465	0	0.004766	0.0133968	0	0	0	0	0	0	0	0	0	8e-06	0	0	0	0.048708	0	0	0	0	0.015163	0.15516	0.02982	0.18285	0.02575	0.16776	0.002296	0	0	0	0.33364	0	0.070506	0.022316	0	0.195842
21	0	0	0	0	0	0	0	0	0	0	0	0	0	0.005364	0	0	0	0	0	0	0.228087	0.020434	0.014367	0	0.004457	0	0	0	0	0	0	0	0	0	0	0	0	0	0	0	0	0.06398	0.096337	0	0	0.157362	0.358117	0	0.002223
22	0	0	0	0.0021086	0	0	0.814087	0	0	0	0	0	0	0	0	0.017555	0.010733	0	0.0032649	0	0	0	0.131678	0	0	0	0	0	0	0.00488	0	0	0.31362	0	0.16362	0.11456	0	0	0.25056	0	0	0	0	0	0	0.024994	2.1e-05	0.81449	0.161671
23	0	0	0	0	0	0.006318	0	0	0.002971	0	0	0	0	0	0	0	0	0	0	0	0	0	0	0	0	0	0	0	0	0	0	0	0	0.107597	0	0	0.04126	0.13828	0	0.313988	0.70627	0	0.291223	0	0.206546	0	0.204257	0	0
24	0	0	0.102416	0	0	0	0.024261	0	0.003652	0	0.104729	0	0	0	0	0	0	0	0	0	0.107123	0.01255	0	0	0	0	0	0.0063511	0	0	0	0.034182	0	0.081539	0.36261	0.11682	0	0	0.20995	0.075584	0.00529	0	0	0.14956	0	0.312034	0	0	0.052388
[truncated: 15 more columns]

## Sheet: 3C
Effect of acute activation of Gipr neurons in the DVC on cumulative Bottle intake (2-choice paradigm: water, 10% sucrose)
Data are cumulative Bottle intake (mL)
	Vehicle-Water								CNO-Water								Vehicle-Sucrose								CNO-Sucrose
Hour	Mouse 1	Mouse 2	Mouse 3	Mouse 4	Mouse 5	Mouse 6	Mouse 7	Mouse 8	Mouse 1	Mouse 2	Mouse 3	Mouse 4	Mouse 5	Mouse 6	Mouse 7	Mouse 8	Mouse 1	Mouse 2	Mouse 3	Mouse 4	Mouse 5	Mouse 6	Mouse 7	Mouse 8	Mouse 1	Mouse 2	Mouse 3	Mouse 4	Mouse 5	Mouse 6	Mouse 7	Mouse 8
0	0	0	0	0	0	0	0	0	0	0	0	0	0	0	0	0	0	0	0	0	0	0	0	0	0	0	0	0	0	0	0	0
1	0.0113	0.114194	0.0038148	0.031711	0	0	0	0	0.0095213	0	0	0	0	0	0	0	0.49937	0.4025	0.036046	0.56046	0.85922	0.28706	0.94591	1.02002	0.86624	0	0	0	0	0.1226	0	0
2	0.022812	0.181086	0.0038148	0.031711	0.0029298	0.0023499	0	0	0.0163869	0	0	0	0	0	0	0	2.95082	0.87358	0.431308	1.50838	1.9639	1.32097	1.29902	1.64445	1.8698	0	0	0.85359	0	0.62385	0	0
3	0.039121	0.212695	0.0038148	0.046598	0.0095522	0.008362	0	0	0.224608	0	0	0	0	0.0028991	0	0	4.65002	1.25809	0.553325	2.4882	2.9799	2.47281	2.24234	3.38735	2.41579	0	0	0.85359	0	0.62753	0	0
4	0.067483	0.219879	0.0198079	0.046598	0.0189211	0.008362	0	0	0.224608	0	0	0.002838	0.0008852	0.0028991	0	0	5.55614	1.64603	0.926849	4.32057	4.09542	3.41754	3.08328	4.79254	2.9923	0	0	0.91552	0	0.62753	0	0
5	0.072216	0.239318	0.0390928	0.046598	0.0189211	0.0092471	0	0	0.922238	0	0.0133055	0.002838	0.0108948	0.0028991	0	0	7.39963	3.0725	1.20549	5.35301	4.90033	5.04651	3.14589	5.25954	4.63454	0	0	0.91552	0.26192	0.67575	0.16905	0
6	0.076984	0.245727	0.0390928	0.04803	0.0517544	0.0092471	0.045135	0	0.922238	0.002564	0.014862	0.0074461	0.0108948	0.0028991	0.0167231	0	8.02136	4.0184	1.57737	6.05393	6.00146	6.48398	5.04417	5.77871	4.88979	0	0	1.14255	0.64782	0.9347	0.51974	0
7	0.078961	0.292054	0.0390928	0.04803	0.0806959	0.0092471	0.08923	0.0340578	0.922238	0.002564	0.014862	0.0074461	0.0108948	0.0028991	0.0167231	0	8.45467	4.35115	2.01303	6.5597	7.37233	6.56263	6.92404	7.03959	5.74187	0.02053	0.08199	1.21705	1.05874	1.06168	0.71303	0.28537
8	0.927254	0.292054	0.0527951	0.04803	0.082824	0.0130005	0.107735	0.0340578	0.922238	0.009736	0.014862	0.0160536	0.0108948	0.0028991	0.0488899	0	10.1764	4.394	3.07647	6.80066	7.75894	8.02521	8.75383	7.10964	6.16926	0.02053	0.14555	1.40434	1.05874	2.61896	1.834	0.43139
9	0.936016	0.309384	0.0527951	0.04803	0.0865472	0.0130005	0.115425	0.0340578	0.922238	0.018159	0.0281258	0.0227674	0.025879	0.0093994	0.0953111	0	11.3339	5.27593	3.42854	6.80066	8.37818	8.25015	9.61848	7.63088	6.98562	0.5012	0.31358	2.24457	1.60326	4.86663	2.77271	0.43139
10	0.938824	0.309384	0.0527951	0.077109	0.111877	0.0130005	0.126504	0.0340578	0.944756	0.0407	0.0628341	0.0465115	0.025879	0.0093994	0.0953111	0.0186465	12.0285	5.62958	3.49663	7.92746	10.0101	8.39382	9.74862	7.63088	8.64255	1.18208	0.31358	2.59703	1.81782	5.12802	3.76389	1.05086
11	0.938824	0.309384	0.0527951	0.08017	0.111877	0.0144348	0.126504	0.0340578	0.950801	0.117383	0.0694271	0.0522502	0.0341494	0.0093994	0.0953111	0.0239564	12.9833	6.84685	3.5124	7.92746	10.1774	8.749	9.74862	7.97968	9.69369	1.71727	0.57392	3.12617	2.61606	6.6902	4.07379	1.55156
12	0.943404	0.309384	0.0527951	0.090144	0.126128	0.0205987	0.126504	0.0405993	0.958029	0.118052	0.0694271	0.0911295	0.0398873	0.0093994	0.117406	0.0239564	14.5076	6.92841	3.5124	8.79176	11.2892	9.59914	9.90154	8.89858	11.0701	2.5165	0.58311	3.54186	4.32565	8.05501	5.85133	2.17784
13	0.94448	0.309384	0.0527951	0.123562	0.126128	0.0205987	0.126504	0.0413213	0.959222	0.118052	0.0763851	0.116094	0.0600589	0.0187247	0.127689	0.028046	15.3563	8.29743	3.5124	9.40981	11.9426	9.61108	9.90154	10.5546	11.4219	2.5165	0.59321	4.10748	4.70603	9.67629	6.3252	2.54924
14	0.94478	0.309384	0.0527951	0.123562	0.126128	0.0228875	0.126504	0.0413213	0.959222	0.142315	0.0763851	0.116094	0.0710758	0.0430904	0.127689	0.028046	15.6946	8.47077	4.37844	9.40981	11.9426	10.7959	10.2973	11.1046	11.4621	2.73966	0.68167	4.10748	4.96419	11.1937	6.55301	2.54924
15	0.94478	0.309384	0.0527951	0.123562	0.126128	0.0228875	0.126504	0.0499884	0.959222	0.142315	0.0763851	0.119878	0.0710758	0.0430904	0.127689	0.028046	15.9352	10.3764	4.37844	9.4303	12.16	11.0224	10.2973	12.1116	11.8212	2.73966	0.74572	4.15836	5.12085	12.2179	6.55301	2.57426
16	0.948442	0.309384	0.0527951	0.123562	0.126128	0.0228875	0.132425	0.0499884	0.959222	0.142315	0.0763851	0.119878	0.0710758	0.0430904	0.127689	0.028046	16.9703	11.6402	4.39853	9.81581	12.546	11.2107	10.8773	12.1116	12.4051	2.73966	0.74572	4.15836	6.02298	12.7158	7.9189	2.90265
17	0.948442	0.309384	0.0527951	0.123562	0.126128	0.0228875	0.143804	0.0499884	0.959222	0.142315	0.0763851	0.119878	0.0710758	0.0430904	0.127689	0.028046	17.1875	12.1688	4.39853	10.0567	12.6392	11.2983	11.0636	12.4576	12.4088	2.73966	0.83104	4.15836	6.02298	13.2815	8.03547	3.50859
18	0.948442	0.309384	0.0527951	0.123562	0.126128	0.0228875	0.143804	0.0499884	0.959222	0.142315	0.0763851	0.119878	0.0710758	0.0430904	0.134952	0.028046	17.1875	13.6618	4.39853	10.2785	12.6392	12.3815	11.0654	12.8145	12.605	3.17089	0.83104	4.49978	6.50545	14.4742	9.36917	3.59501
19	0.948442	0.309384	0.0527951	0.123562	0.126128	0.027282	0.143804	0.0499884	0.959222	0.142315	0.0763851	0.119878	0.0710758	0.0430904	0.134952	0.028046	17.472	13.737	4.86846	10.2785	13.3329	12.9649	11.0902	12.9236	12.7603	3.27484	0.83104	4.73644	6.58352	14.5028	9.36917	3.7743
20	0.948442	0.309384	0.0527951	0.123562	0.126128	0.027282	0.143804	0.0499884	0.959222	0.142315	0.0763851	0.119878	0.0710758	0.0430904	0.134952	0.028046	17.7327	14.1765	4.97721	10.4929	13.5338	12.9649	11.0902	13.4752	13.1732	3.27484	0.83104	4.79866	6.97041	15.6626	9.36917	3.7743
21	0.948442	0.309384	0.0527951	0.160397	0.126128	0.027282	0.174719	0.0499884	0.959222	0.142315	0.0763851	0.119878	0.0710758	0.0430904	0.134952	0.028046	17.7327	14.7932	4.9862	10.9423	13.7706	13.3814	11.6122	13.4752	13.4549	3.27484	0.84087	5.04662	7.5282	15.8072	9.36917	3.7743
22	0.948442	0.309384	0.0635067	0.160397	0.126128	0.027282	0.174719	0.061524	0.962857	0.142315	0.0763851	0.119878	0.0710758	0.0430904	0.134952	0.028046	18.2285	15.5103	5.48979	10.9423	14.4221	13.4711	11.6122	13.7521	13.5844	3.27484	0.84087	5.48325	7.5282	16.8873	9.90899	4.24571
23	0.948442	0.309384	0.0635067	0.160397	0.126128	0.027282	0.174719	0.061524	0.963708	0.143108	0.0763851	0.119878	0.0710758	0.0430904	0.134952	0.028046	18.7759	15.6924	5.54838	10.9423	14.6286	14.5077	11.6814	13.7521	14.3582	3.53461	0.84087	5.48325	7.5282	17.3454	10.9947	4.24571
24	0.948442	0.441859	0.0688778	0.165068	0.179107	0.027282	0.174719	0.061524	0.99846	0.143108	0.077781	0.979099	0.0710758	0.0430904	0.181948	0.028046	19.5416	16.0831	5.54838	11.4479	14.7152	14.7026	11.6814	14.2721	16.0813	3.53461	0.84087	6.06852	7.5282	18.5225	11.227	4.68843
Effect of acute activation of Gipr neurons in the DVC on hourly Bottle intake (2-choice paradigm: water, 10% sucrose)
Data are hourly Bottle intake (mL)
	Vehicle-Water								CNO-Water								Vehicle-Sucrose								CNO-Sucrose
Hour	Mouse 1	Mouse 2	Mouse 3	Mouse 4	Mouse 5	Mouse 6	Mouse 7	Mouse 8	Mouse 1	Mouse 2	Mouse 3	Mouse 4	Mouse 5	Mouse 6	Mouse 7	Mouse 8	Mouse 1	Mouse 2	Mouse 3	Mouse 4	Mouse 5	Mouse 6	Mouse 7	Mouse 8	Mouse 1	Mouse 2	Mouse 3	Mouse 4	Mouse 5	Mouse 6	Mouse 7	Mouse 8
0	0	0	0	0	0	0	0	0	0	0	0	0	0	0	0	0	0	0	0	0	0	0	0	0	0	0	0	0	0	0	0	0
1	0.0113	0.114194	0.0038148	0.031711	0	0	0	0	0.0095213	0	0	0	0	0	0	0	0.49937	0.4025	0.036046	0.56046	0.85922	0.28706	0.94591	1.02002	0.86624	0	0	0	0	0.1226	0	0
2	0.011512	0.0668924	0	0	0.0029298	0.0023499	0	0	0.0068656	0	0	0	0	0	0	0	2.45145	0.47108	0.395262	0.94792	1.10468	1.03391	0.35311	0.62443	1.00356	0	0	0.85359	0	0.50125	0	0
3	0.016309	0.0316095	0	0.014887	0.0066224	0.0060121	0	0	0.208221	0	0	0	0	0.0028991	0	0	1.6992	0.38451	0.122017	0.97982	1.016	1.15184	0.94332	1.7429	0.54599	0	0	0	0	0.00368	0	0
4	0.028362	0.0071839	0.0159931	0	0.0093689	0	0	0	0	0	0	0.002838	0.0008852	0	0	0	0.90612	0.38794	0.373524	1.83237	1.11552	0.94473	0.84094	1.40519	0.57651	0	0	0.06193	0	0	0	0
5	0.004733	0.0194387	0.0192849	0	0	0.0008851	0	0	0.697631	0	0.0133055	0	0.0100096	0	0	0	1.84349	1.42647	0.278644	1.03244	0.80491	1.62897	0.06261	0.467	1.64224	0	0	0	0.26192	0.04822	0.16905	0
6	0.004768	0.0064087	0	0.001432	0.0328333	0	0.045135	0	0	0.002564	0.0015565	0.0046081	0	0	0.0167231	0	0.62173	0.9459	0.371875	0.70092	1.10113	1.43747	1.89828	0.51917	0.25525	0	0	0.22703	0.3859	0.25895	0.35069	0
7	0.001977	0.0463271	0	0	0.0289415	0	0.044095	0.0340578	0	0	0	0	0	0	0	0	0.43331	0.33275	0.435659	0.50577	1.37087	0.07865	1.87987	1.26088	0.85208	0.02053	0.08199	0.0745	0.41092	0.12698	0.19329	0.28537
8	0.848293	0	0.0137023	0	0.0021281	0.0037534	0.018505	0	0	0.007172	0	0.0086075	0	0	0.0321668	0	1.72171	0.04285	1.06344	0.24096	0.38661	1.46258	1.82979	0.07005	0.42739	0	0.06356	0.18729	0	1.55728	1.12097	0.14602
9	0.008762	0.0173306	0	0	0.0037232	0	0.00769	0	0	0.008423	0.0132638	0.0067138	0.0149842	0.0065003	0.0464212	0	1.15754	0.88193	0.35207	0	0.61924	0.22494	0.86465	0.52124	0.81636	0.48067	0.16803	0.84023	0.54452	2.24767	0.93871	0
10	0.002808	0	0	0.029079	0.0253297	0	0.011079	0	0.022518	0.022541	0.0347083	0.0237441	0	0	0	0.0186465	0.69454	0.35365	0.068085	1.1268	1.63191	0.14367	0.13014	0	1.65693	0.68088	0	0.35246	0.21456	0.26139	0.99118	0.61947
11	0	0	0	0.003061	0	0.0014343	0	0	0.006044	0.076683	0.006593	0.0057387	0.0082704	0	0	0.0053099	0.95482	1.21727	0.015777	0	0.16732	0.35518	0	0.3488	1.05114	0.53519	0.26034	0.52914	0.79824	1.56218	0.3099	0.5007
12	0.00458	0	0	0.009974	0.0142512	0.0061639	0	0.0065415	0.007229	0.000669	0	0.0388793	0.0057379	0	0.022095	0	1.52434	0.08156	0	0.8643	1.11184	0.85014	0.15292	0.9189	1.37639	0.79923	0.00919	0.41569	1.70959	1.36481	1.77754	0.62628
13	0.001076	0	0	0.033418	0	0	0	0.000722	0.001193	0	0.006958	0.0249643	0.0201716	0.0093253	0.010283	0.0040896	0.8487	1.36902	0	0.61805	0.65335	0.01194	0	1.65606	0.35181	0	0.0101	0.56562	0.38038	1.62128	0.47387	0.3714
14	0.0003	0	0	0	0	0.0022888	0	0	0	0.024263	0	0	0.0110169	0.0243657	0	0	0.33829	0.17334	0.866038	0	0	1.18484	0.39575	0.54999	0.04026	0.22316	0.08846	0	0.25816	1.51737	0.22781	0
15	0	0	0	0	0	0	0	0.0086671	0	0	0	0.0037843	0	0	0	0	0.24061	1.90561	0	0.02049	0.21736	0.22653	0	1.00701	0.35907	0	0.06405	0.05088	0.15666	1.02428	0	0.02502
16	0.003662	0	0	0	0	0	0.005921	0	0	0	0	0	0	0	0	0	1.03503	1.26379	0.020085	0.38551	0.38607	0.18826	0.58005	0	0.58388	0	0	0	0.90213	0.49783	1.36589	0.32839
17	0	0	0	0	0	0	0.011379	0	0	0	0	0	0	0	0	0	0.21724	0.5286	0	0.24093	0.09315	0.08763	0.18623	0.34598	0.00367	0	0.08532	0	0	0.56576	0.11657	0.60594
18	0	0	0	0	0	0	0	0	0	0	0	0	0	0	0.007263	0	0	1.49308	0	0.2218	0	1.08312	0.00186	0.35692	0.19627	0.43123	0	0.34142	0.48247	1.1927	1.3337	0.08642
19	0	0	0	0	0	0.0043945	0	0	0	0	0	0	0	0	0	0	0.28452	0.07513	0.469938	0	0.69372	0.58349	0.02475	0.10908	0.15529	0.10395	0	0.23666	0.07807	0.02855	0	0.17929
20	0	0	0	0	0	0	0	0	0	0	0	0	0	0	0	0	0.2607	0.43951	0.10875	0.21439	0.20091	0	0	0.55157	0.41286	0	0	0.06222	0.38689	1.15986	0	0
21	0	0	0	0.036835	0	0	0.030915	0	0	0	0	0	0	0	0	0	0	0.61674	0.008991	0.44935	0.23679	0.41641	0.52201	0	0.28173	0	0.00983	0.24796	0.55779	0.14459	0	0
22	0	0	0.0107116	0	0	0	0	0.0115356	0.003634	0	0	0	0	0	0	0	0.49584	0.71706	0.50358	0	0.65145	0.08975	0	0.27689	0.12948	0	0	0.43663	0	1.0801	0.53982	0.47141
23	0	0	0	0	0	0	0	0	0.000852	0.000793	0	0	0	0	0	0	0.54737	0.18216	0.05859	0	0.2065	1.03655	0.06916	0	0.7738	0.25977	0	0	0	0.45809	1.08573	0
24	0	0.132474	0.0053711	0.004671	0.0529785	0	0	0	0.034752	0	0.0013959	0.859221	0	0	0.046996	0	0.76572	0.39069	0	0.50559	0.08662	0.19495	0	0.52006	1.72313	0	0	0.58527	0	1.17704	0.23232	0.44272

## Sheet: 3D
Effect of acute activation of Gipr neurons in the hypothalamus on food intake
Data are Hourly food intake (g)
	Vehicle															CNO
Hour	Mouse 1	Mouse 2	Mouse 3	Mouse 4	Mouse 5	Mouse 6	Mouse 7	Mouse 8	Mouse 9	Mouse 10	Mouse 11	Mouse 12	Mouse 13	Mouse 14	Mouse 15	Mouse 1	Mouse 2	Mouse 3	Mouse 4	Mouse 5	Mouse 6	Mouse 7	Mouse 8	Mouse 9	Mouse 10	Mouse 11	Mouse 12	Mouse 13	Mouse 14	Mouse 15
0	0	0	0	0	0	0	0	0	0	0	0	0	0	0	0	0	0	0	0	0	0	0	0	0	0	0	0	0	0	0
1	0.423035	0.103595	0.09778	0.15246	0	0.30435	0.061839	0.038497	0.014794	0.16171	0.469555	0.191143	0.764412	0.027583	0.020653	0.13368	0.070948	0.128496	0.173677	0	0.311851	0.249559	0.038066	0.202584	0.157561	0.14692	0.106742	0.251161	0	0
2	0.362191	0.538066	0.194997	0.30664	0.655933	0.24293	0.162931	0.644586	0.017783	0.700964	0.351898	0.223571	0.578784	0.044856	0.020653	0.67745	0.210051	0.033806	0.039805	0	0.086028	0.233529	0.30384	0.306861	0.177741	0.0311251	0	0.001287	0.022092	0.019277
3	0.25892	0.303836	0.142574	0.46386	0.107484	0.27275	0.135563	0.62852	0.06672	0.3075	0.423428	0.102628	0.288	0.114601	0.024488	0.05079	0.163921	0.15418	0.230685	0	0.143941	0.269329	0.303841	0.269681	0.321865	0.298735	0.195299	0.001287	0.02664	0.042664
4	0.404362	0.412358	0.054123	0.97688	0	0.16782	0.108845	0.355281	0.031517	0.592919	0.479364	0.031902	0.302038	0.176202	0.025261	0.29177	0.815668	0.378106	0.249535	0.786734	0.180602	0.017542	0.232795	0.112948	0.167029	0.331651	0.637869	0.278646	0.02664	0.136573
5	0.007524	0.401672	0.171604	0.15254	0.226972	0.34409	0.01899	0.006058	0.34063	0.039693	0.249935	0.592811	0.159882	0.241307	0.030694	0.12034	0.007502	0.173236	0.747113	0.77792	0.127057	0.265341	0.130235	0.350629	0.357815	0.329969	0.438604	0	0.028605	0.167446
6	0.950765	0.106498	0.217709	0.06009	0.047885	0.29941	0	0.010381	0.565595	0.456646	0.424603	0.285764	0.000512	0.304564	0.030694	0.2304	0.091979	0.392707	0.317529	0.21851	0.376276	0.100411	0.016643	0.272459	0.152487	0	0	0.175185	0.105922	0.261904
7	0	0.268124	0.200581	0.28841	0	0.5566	0.074101	0.17998	0.217081	0	0.266406	0	0.724806	0.304564	0.030694	0.21055	0.246872	0.258777	0.430535	0.786	0.603601	0	0.24266	0.001824	0.141705	0.389865	0.26628	0.01778	0.2708	0.281076
8	0.035478	0.114174	0.324403	0.68258	0.065907	0.37931	0	0.28305	0.134304	0.544867	0.392239	0.135384	0	0.319583	0.030694	0.69143	0.441832	0.36598	0.334179	0.67052	0.312293	0.386754	0.036609	0.014009	0.086434	0.410968	0.115751	0.051541	0.416872	0.285544
9	0.418862	0.198737	0.621789	1.10661	0.254545	0	0.00112	0.002389	0.237058	0.12813	0.136606	0.558846	0.66469	0.343232	0.032157	0	0.17387	0.228235	0.964483	0.48663	0.128411	0.144525	0.031633	0	0.035633	0	0.248685	0	0.770716	0.285544
10	0.163513	0	0.210165	0.79826	0	0	0.033506	0.021136	0.454637	0.26951	0.424738	0.007995	0.398325	0.395573	0.035323	0.03541	0	0.678056	0.222482	0.0199	0.092349	0.089273	0.367558	0.006705	0	0.508139	0.312798	0.24193	1.01114	0.291959
11	0.215507	0.488377	0.045729	0.27466	0	0.55496	0.005689	0.600328	0.004406	0.002756	0.496043	0.001936	0	0.395573	0.035323	1.00217	0.33412	0.059696	0.422992	1.10561	0.497469	0.168599	0.297684	0.055487	0	0.325592	0.009391	0	1.01114	0.296705
12	0.177484	0.347708	0.314706	0.07111	0	0.40439	0.025268	0	0.016664	0.257623	0.001183	0.019802	0.332602	0.406237	0.051218	0.21768	0.17992	0.035594	0.833029	0.0907	0.42015	0	0	0	0	0	0.545941	0.374829	1.23353	0.317577
13	0.257387	0.01344	0	0	0	0	0	0	0.003599	0.239718	0.407825	0.006697	0	0.433259	0.051218	0.01869	0.00057	0	0	0	0.05836	0.007728	0	0	0.331802	0	0	0	1.27304	0.317577
14	0	0	0	0.05753	0.014645	0.74673	0	0	0.002905	0	0	0	0.002964	0.433259	0.051218	0	0	0.084311	0.05852	0	0.14055	0.050942	0.154767	0	0	0.016452	0	0	1.27304	0.317577
15	0.103714	0.099877	0	0.32529	0.397239	0.0052	0	0	0	0	0	0	0	0.433259	0.051218	0.285	0.08899	0.210462	0.15157	0	0.1786	0	0.168543	0	0	0	0	0.015881	1.29294	0.317577
16	0.044541	0	0.134302	0.20796	0.286651	0	0	0	0	0.205445	0.168481	0	0	0.433259	0.051218	0.23613	0.11023	0.001309	0.41916	0	0.13344	0	0	0	0	0	0.114414	0	1.29294	0.317577
17	0	0	0	0	0.022702	0.62797	0	0	0	0	0	0.045719	0.032854	0.433259	0.051218	0.05002	0.00549	0	0	0.16106	0	0.02116	0.360315	0	0	0	0.000535	0	1.29294	0.317577
18	0.134308	0.704245	0	0.55285	0.533495	0	0	0	0	0	0	0	0	0.433259	0.051218	0.12843	0.40821	0.099806	0	0	0.12427	0.07528	0	0	0	0.222572	0.11065	0	1.29294	0.317577
19	0.122891	0	0.072405	0.34723	0.177041	0	0.002292	0	0	0	0	0	0.005979	0.433259	0.051218	0.13574	0	0.03008	0.97425	0	0	0.02736	0	0	0	0	0.243964	0.005042	1.31006	0.317577
20	0	0.019975	0	0.04794	0	0.57865	0	0.303311	0	0.255249	0.179006	0	0	0.433259	0.051218	0.47478	0	0.008825	0	0	0.18281	0.158374	0	0.017692	0	0	0	0.097246	1.31006	0.317577
21	0	0.073245	0.17203	0	0	0	0.016514	0	0	0	0.007231	0.002459	0.214025	0.433259	0.051218	0.09752	0.26601	0.091624	0.83465	0	0.2142	0	0.060591	0	0.22598	0.081446	0.16929	0.004847	1.44212	0.317577
22	0.178595	0	0	0.22253	0	0.07167	0	0	0	0.060797	0.265626	0.025368	0.279117	0.442508	0.051218	0.3798	0.04146	0	0	0.91479	0	0.350531	0	0	0.007308	0.334919	0.175564	0.006536	1.44212	0.317577
23	0	0.02352	0.101649	0	0.293668	0.28528	0.042192	0	0.022219	0	0.254923	0.046171	0.035837	0.442508	0.051218	0	0	0.156324	0	0.89828	0.76281	0	0.028213	0	0	0	0.103092	0.038581	1.62983	0.317577
24	3e-05	0.086674	0.119276	0.52859	0.024019	0	0.016547	0.002296	0	0	0.227357	0.02117	0.396699	0.575739	0.051218	0.25532	0	0.016403	0	0	0.28891	0.188196	9.9e-05	0	0.197579	0.336698	0	0.001375	1.62983	0.33823
Effect of acute activation of Gipr neurons in the hypothalamus on ambulatory activity
Data are Hourly ambulatory activity (m)
	Vehicle															CNO
Hour	Mouse 1	Mouse 2	Mouse 3	Mouse 4	Mouse 5	Mouse 6	Mouse 7	Mouse 8	Mouse 9	Mouse 10	Mouse 11	Mouse 12	Mouse 13	Mouse 14	Mouse 15	Mouse 1	Mouse 2	Mouse 3	Mouse 4	Mouse 5	Mouse 6	Mouse 7	Mouse 8	Mouse 9	Mouse 10	Mouse 11	Mouse 12	Mouse 13	Mouse 14	Mouse 15
0	0	0	0	0	0	0	33.9387	11.8203	21.1994	9.6905	12.1371	8.7097	5.0443	0	0	0	0	0	0	0	0	12.8161	19.8228	8.6794	5.9908	15.2533	10.6218	9.4792	0	0
1	7.4782	8.0864	0.7193	0.8	8.4933	7.5809	13.5361	27.1206	23.2889	23.5695	9.8551	25.0464	8.3445	20.1071	9.1685	1.5799	18.2621	24.35	26.1344	19.474	1.0146	20.4825	39.4475	57.8574	49.1552	28.5433	23.3937	29.2486	42.6655	18.3686
2	16.2109	16.533	0.1	0.3275	6.4375	16.733	22.2908	61.7031	38.2676	27.3346	23.6425	36.3429	13.9873	42.2056	9.7481	1.4158	15.9182	13.3631	15.7225	19.6882	0.115	23.2319	41.5978	57.7624	56.6282	23.1912	25.1988	31.3044	27.7941	16.1766
3	3.8719	5.6181	0.13	1.1375	2.1681	28.5465	10.1511	42.9567	30.0702	6.8147	18.2643	26.6587	12.3884	45.2325	4.5162	0.9903	3.68	6.1699	6.7468	15.3287	0.2078	10.333	34.1	58.1453	30.4553	23.8432	18.2177	49.0409	21.5648	14.2738
4	3.3099	10.07	0.015	2.1825	4.5484	11.822	16.3796	44.4122	48.8541	20.9813	9.2142	8.1294	11.9801	46.8207	7.5591	0.595	3.2151	6.8686	13.6199	9.1965	2.1427	1.2308	39.846	26.2534	37.3628	8.996	31.6903	38.1491	18.8211	20.6307
5	0.0935	24.4975	0.8305	0.6025	0	27.0635	7.1525	8.6484	32.7406	8.115	12.484	38.4572	13.8933	47.4901	12.3005	0.21	3.6649	3.865	3.3578	4.5889	2.6425	11.8704	30.417	24.8279	18.55	22.3055	18.948	0.0397	53.0377	10.7731
6	0.9425	27.3969	0.7617	4.784	1.44	30.479	1.5237	31.4303	33.5299	18.0314	16.4063	12.1692	1.0741	35.5476	0.7285	0.02	4.6229	2.525	1.981	3.767	5.221	12.3974	2.673	22.2916	20.0927	4.4825	6.9911	17.7057	39.7985	9.6169
7	0.01	31.4944	0.483	3.4635	0.355	6.0055	11.7799	27.5955	17.988	5.2413	21.0546	3.7776	16.4751	1.3748	26.961	0	13.8009	0.135	2.309	3.809	13.2421	1.5877	16.756	14.9938	10.0741	20.5746	12.643	5.9086	20.87	4.3617
8	1.435	26.7554	0.9778	2.5475	0.925	5.3395	10.5025	44.515	13.89	27.796	24.3531	6.5291	1.3463	23.9033	2.268	0	8.6343	3.5575	0.965	1.9212	8.0351	23.2172	9.405	72.7361	14.7734	25.6761	3.6877	17.244	15.564	17.1132
9	3.7625	8.6263	3.2001	5.7725	0.3925	0	1.8447	5.7238	36.554	2.7092	11.8672	20.6695	19.5372	38.1535	6.7747	0.8625	3.6556	2.2875	4.7175	2.132	4.6726	3.9307	7.255	3.0716	4.5497	2.051	9.8461	0.032	70.983	4.7847
10	2.165	0.0425	0.02	3.4013	1.0726	0.0275	35.1508	28.0444	40.297	14.5001	10.172	1.808	21.4136	16.7811	17.9503	0.405	0.1275	0.5275	3.5912	0.19	0.1211	10.7231	32.565	41.3098	2.4167	14.5356	17.4977	8.3279	58.125	16.2741
11	3.9434	24.839	0	0.395	4.8128	5.9475	5.3727	32.6768	1.586	1.0605	17.2598	13.1063	0.2852	0.4299	12.7215	0.39	3.4033	1.225	2.3524	1.3577	6.767	32.9239	11.593	44.9734	16.9162	19.321	1.9084	3.3746	5.262	2.3311
12	1.9391	22.9084	2.075	1.6438	4.2428	6.2825	14.504	18.7152	9.575	17.2928	2.2794	30.7372	17.4922	8.1384	24.5545	1.18	7.1842	1.5925	0.4126	1.5428	3.0181	3.7922	2.72	0.3977	1.8576	3.8557	11.8489	20.3129	21.497	18.0989
13	1.31	3.4492	0	0.045	0	0.0525	13.7402	3.4167	10.081	6.7936	12.7572	10.3448	2.4601	15.6589	2.31	0	0.505	0.4475	0.1024	0	0.0399	6.2848	1.898	2.319	7.4065	3.1788	2.5081	1.5712	29.705	2.0721
14	0	0.4925	0	0.1325	0	1.7675	1.7009	3.6511	1.241	0.093	0.674	7.4453	3.4284	1.9777	4.8923	0	0.0875	0.4	0.0675	0	0.2825	21.0257	6.417	0.169	0	9.7342	1.3922	0.7458	3.802	0.1725
15	0.1775	1.0509	0	0.0175	0.7125	4.7475	6.0665	2.6635	1.346	0.134	1.0479	0.5327	0.2988	6.2458	0.0231	0	0.7025	1.005	0	0	0.03	3.2888	13.406	7.0452	2.1103	2.8982	2.0882	3.7276	23.86	0.4875
16	0.9475	0.2878	0.9375	0.0925	0	0	1.9318	8.459	1.783	8.522	5.5277	1.5404	0.4299	0.4552	0	0.0456	0.3775	0.5275	0.0351	0	1.1254	1.408	0.523	0.1923	0.1293	1.8651	8.5263	0.4735	3.27	1.9272
17	0	0	0	0	0	0.92	1.5291	5.0182	0.057	0.631	1.1012	11.4062	5.6314	3.8603	0.01	0.3394	0.0225	0	0	0	0	5.3892	18.928	0.3283	0.3411	2.0762	3.2371	0.5575	3.668	0
18	0.2375	0.8554	0	1.735	0.8675	0	4.4051	6.5868	0.596	0	2.0901	2.4402	0.4987	0.0312	1.1296	0	4.2352	2.4651	0	1.0651	1.455	12.3763	1.634	0.0418	2.2512	11.4852	5.2176	0.0219	3.142	0
19	0.1	0	0.2775	0.4375	0.675	0.49	8.4889	5.7531	4.045	0.025	1.962	1.8635	3.932	0.3739	0.1056	0.265	0.038	0.3444	0.6924	0	0	8.1749	5.883	5.7125	0.2493	0.4807	6.9887	1.2497	14.622	3.9938
20	0	6.2398	0	0.9875	1.3125	0.875	1.3579	14.9962	0.156	7.216	4.9607	5.4608	0.4173	2.2247	0	0	0.01	0.1769	0	0.21	0.2325	11.2867	2.314	7.8821	0.1036	1.4849	4.2503	6.4523	2.861	0
21	0	5.6103	2.4919	0	0.1075	0.255	11.3929	1.3391	0.201	0.098	2.8981	8.8602	5.09	0.1721	8.1353	0.175	0.245	5.9374	0.8701	0.0648	0.32	4.2345	8.583	0.1247	5.9508	2.1251	7.0502	1.394	17.891	0
22	0.05	0	0.22	0	0	0.42	0.6074	3.9161	0.903	6.689	6.5532	8.5864	6.2976	22.044	2.8751	0	0.1875	0	0.1274	0.1925	0.275	20.4336	1.505	0.3529	5.0699	14.9597	5.116	1.3062	3.974	0.0112
23	0.172	1.0491	0.9053	0	0.3275	0.5075	16.1213	21.8459	5.919	1.05	9.1573	9.7518	0.9478	0.1339	10.3803	0	0	1.877	0.3104	0	0.8892	4.271	4.639	4.6	0.321	4.9963	7.4549	2.8439	18.828	9.6779
24	1.6592	10.6832	0.9755	0.4687	5.4017	0.5375	12.8161	19.8228	8.339	2.4	7.6137	10.6218	5.9894	12.9799	0.525	0.1975	0.278	4.0965	1.7822	0.2376	4.2247	12.3518	4.367	21.1994	9.6905	12.1371	6.7107	5.0443	11.625	5.3223
Effect of acute activation of Gipr neurons in the hypothalamus on energy expenditure
Data are Hourly energy expenditure (kCal/hr)
	Vehicle															CNO
Hour	Mouse 1	Mouse 2	Mouse 3	Mouse 4	Mouse 5	Mouse 6	Mouse 7	Mouse 8	Mouse 9	Mouse 10	Mouse 11	Mouse 12	Mouse 13	Mouse 14	Mouse 15	Mouse 1	Mouse 2	Mouse 3	Mouse 4	Mouse 5	Mouse 6	Mouse 7	Mouse 8	Mouse 9	Mouse 10	Mouse 11	Mouse 12	Mouse 13	Mouse 14	Mouse 15
0	0.448311	0.38352	0.311298	0.584749	0.467553	0.416531	0.531279	0.423009	0.418248	0.477927	0.524695	0.49369	0.447468	0.536096	0.491716	0.428561	0.391294	0.390737	0.545445	0.469557	0.433955	0.465231	0.470351	0.393517	0.435592	0.438669	0.438244	0.416056	0.387262	0.557493
1	0.548475	0.448082	0.409154	0.627287	0.572611	0.541919	0.479761	0.455402	0.471963	0.544468	0.561933	0.54813	0.527068	0.46053	0.525142	0.620613	0.510945	0.613192	0.924783	0.80151	0.645243	0.51067	0.666046	0.668503	0.696063	0.656659	0.646519	0.671806	0.382428	0.669182
2	0.537399	0.493854	0.370396	0.581452	0.566215	0.564114	0.56471	0.636503	0.555762	0.618413	0.601935	0.619033	0.590349	0.623011	0.525452	0.555919	0.470236	0.558683	0.830953	0.736643	0.554879	0.510084	0.676086	0.667511	0.705941	0.701817	0.654391	0.75851	0.376413	0.654242
3	0.515732	0.433971	0.369795	0.734256	0.448621	0.538676	0.476422	0.613646	0.488343	0.513843	0.564668	0.534025	0.553772	0.622677	0.510939	0.513836	0.43162	0.501646	0.717709	0.677172	0.483981	0.478867	0.652851	0.662288	0.67086	0.627533	0.681418	0.718671	0.354578	0.648458
4	0.528478	0.478582	0.336992	0.70069	0.533026	0.444222	0.549505	0.607594	0.546307	0.648591	0.518277	0.45427	0.4959	0.609449	0.559486	0.533864	0.413866	0.496659	0.717281	0.661437	0.531045	0.36177	0.620163	0.536695	0.649652	0.540087	0.651247	0.652137	0.350935	0.624022
5	0.430613	0.555357	0.397092	0.65289	0.343075	0.577133	0.387806	0.430955	0.521305	0.482165	0.533802	0.635671	0.546659	0.569752	0.479534	0.453317	0.403802	0.453943	0.721867	0.630135	0.444395	0.44419	0.527751	0.534292	0.616658	0.652642	0.581983	0.36503	0.580265	0.563507
6	0.472006	0.567904	0.397215	0.582195	0.439615	0.557674	0.38416	0.538164	0.535419	0.619596	0.543602	0.513918	0.432665	0.540917	0.452145	0.624727	0.363525	0.489048	0.663852	0.615403	0.611876	0.449769	0.403084	0.497715	0.484773	0.413718	0.455779	0.572742	0.595846	0.610908
7	0.410659	0.567657	0.33776	0.520063	0.393418	0.56127	0.582839	0.488519	0.458869	0.438698	0.591467	0.426855	0.653328	0.308143	0.648689	0.469685	0.514466	0.411171	0.664999	0.656473	0.570918	0.333394	0.592079	0.498017	0.448955	0.583159	0.597775	0.447756	0.506487	0.555882
8	0.458328	0.540339	0.406567	0.593435	0.433283	0.526447	0.371273	0.596556	0.439013	0.628766	0.552112	0.49354	0.413325	0.515242	0.409359	0.494681	0.502682	0.518601	0.64449	0.662084	0.581919	0.536126	0.405498	0.615441	0.471764	0.653903	0.47546	0.637643	0.4922	0.613334
9	0.501618	0.441583	0.452749	0.73268	0.418291	0.33899	0.343827	0.396939	0.573209	0.435663	0.487449	0.620651	0.633742	0.625541	0.545547	0.473485	0.420844	0.456797	0.730609	0.669177	0.49524	0.379485	0.417797	0.394739	0.371799	0.431939	0.491194	0.353252	0.595998	0.522476
10	0.458977	0.323373	0.453591	0.772368	0.4191	0.338237	0.556639	0.54279	0.49205	0.57233	0.525616	0.419288	0.613072	0.402941	0.559273	0.496417	0.317418	0.427706	0.734551	0.470501	0.365847	0.441709	0.616973	0.557904	0.362543	0.54849	0.553497	0.542637	0.568119	0.564035
11	0.493849	0.541883	0.321176	0.695035	0.602525	0.555841	0.329687	0.588747	0.34174	0.413451	0.57002	0.553195	0.388273	0.295388	0.530353	0.496818	0.469924	0.417051	0.669473	0.563025	0.587029	0.537041	0.500267	0.569619	0.474466	0.544072	0.397561	0.408395	0.319381	0.519507
12	0.489621	0.524295	0.561262	0.754509	0.578101	0.495366	0.493019	0.45463	0.398733	0.614688	0.423203	0.587476	0.604725	0.411673	0.582825	0.476782	0.480782	0.4287	0.584664	0.517118	0.5535	0.358337	0.378139	0.387341	0.376846	0.428556	0.580253	0.597311	0.497614	0.653224
13	0.490576	0.390735	0.336045	0.549266	0.376013	0.334265	0.342999	0.403909	0.388473	0.545763	0.530103	0.405809	0.422092	0.37115	0.380086	0.400586	0.328353	0.368881	0.521848	0.412633	0.376938	0.384091	0.389865	0.375932	0.567661	0.376157	0.436018	0.371885	0.406993	0.44944
14	0.377749	0.338825	0.29866	0.54101	0.375159	0.435388	0.320779	0.386929	0.369644	0.366978	0.422181	0.413263	0.405654	0.306932	0.472616	0.406703	0.301445	0.371234	0.53424	0.405933	0.383054	0.4047	0.452765	0.347989	0.332097	0.444229	0.411641	0.377722	0.327675	0.438119
15	0.401387	0.377659	0.294073	0.520358	0.367957	0.49017	0.340239	0.371758	0.335196	0.374767	0.404403	0.32144	0.348045	0.335737	0.37356	0.397623	0.355493	0.410637	0.482026	0.378492	0.36496	0.329164	0.466198	0.452191	0.378905	0.382041	0.404633	0.409448	0.41961	0.4337
16	0.425019	0.347448	0.385043	0.549696	0.363488	0.325791	0.320313	0.398411	0.342974	0.486574	0.467075	0.369128	0.375922	0.317708	0.401316	0.414426	0.315831	0.360295	0.522808	0.40645	0.388748	0.325744	0.373465	0.339599	0.345052	0.359856	0.484724	0.380222	0.311749	0.452535
17	0.40944	0.315033	0.26874	0.496893	0.357335	0.364839	0.322063	0.361407	0.312052	0.379557	0.374359	0.436343	0.439608	0.358315	0.374409	0.43049	0.304212	0.281134	0.455752	0.381115	0.316247	0.358151	0.509793	0.344982	0.325828	0.394401	0.418858	0.339917	0.309824	0.399748
18	0.429835	0.368782	0.298038	0.599809	0.420378	0.329373	0.346005	0.387375	0.306193	0.364704	0.405833	0.369975	0.332317	0.304842	0.433526	0.387756	0.423961	0.356744	0.463083	0.46753	0.423053	0.403619	0.382024	0.346029	0.382346	0.523427	0.41016	0.344851	0.301446	0.410946
19	0.422593	0.31734	0.348969	0.54367	0.398261	0.336283	0.371127	0.384582	0.372177	0.358721	0.404471	0.34803	0.406046	0.313649	0.407021	0.410008	0.30942	0.313567	0.550166	0.370903	0.305889	0.356859	0.407299	0.38944	0.335405	0.365174	0.485797	0.410171	0.373724	0.480447
20	0.366109	0.404153	0.275533	0.527225	0.439039	0.376527	0.295372	0.463585	0.313032	0.463251	0.437281	0.377634	0.330551	0.332114	0.374172	0.395032	0.290562	0.305149	0.464423	0.403965	0.354614	0.397646	0.365737	0.402109	0.323817	0.379214	0.394771	0.441451	0.300996	0.398441
21	0.306584	0.433462	0.390932	0.494195	0.403317	0.339777	0.408024	0.360483	0.342247	0.374855	0.421031	0.465059	0.509867	0.317374	0.436734	0.400804	0.331361	0.454708	0.552145	0.382938	0.349466	0.323124	0.445314	0.338513	0.49086	0.409048	0.465781	0.374064	0.450046	0.425563
22	0.40191	0.326724	0.311288	0.505042	0.355864	0.372714	0.319859	0.364017	0.33919	0.499892	0.494495	0.397537	0.512698	0.423771	0.398796	0.428848	0.336131	0.271276	0.485291	0.4162	0.356925	0.500331	0.360633	0.361814	0.393539	0.498478	0.50233	0.362161	0.320751	0.415448
23	0.314802	0.345342	0.359524	0.504195	0.400518	0.366359	0.487041	0.475462	0.409643	0.378455	0.481981	0.417515	0.397336	0.313462	0.455845	0.408188	0.309476	0.35358	0.514469	0.397275	0.362775	0.355472	0.410384	0.390421	0.397099	0.395803	0.477324	0.427003	0.469308	0.552587
24	0.428561	0.391294	0.359524	0.504195	0.469557	0.366359	0.465231	0.470351	0.433037	0.432001	0.488779	0.438244	0.505145	0.387262	0.444704	0.408188	0.309476	0.311298	0.584749	0.397275	0.416531	0.440134	0.419301	0.418248	0.477927	0.524695	0.473797	0.447468	0.35698	0.491716

## Sheet: 4A
Taste avoidance conditioned by CNO (1 mg/kg) or vehicle administration in GiprDVC-Dq and GiprHyp-Dq mice
	Data are sucrose preference ratio (volume sucrose consumed)/ (total volume sucrose + water consumed).
Gipr DVC-Dq/ Gipr Hyp-Dq + Vehicle											Gipr DVC-Dq + CNO								Gipr Hyp-Dq + CNO
Mouse 1	Mouse 2	Mouse 3	Mouse 4	Mouse 5	Mouse 6	Mouse 7	Mouse 8	Mouse 9	Mouse 10	Mouse 11	Mouse 12	Mouse 13	Mouse 14	Mouse 15	Mouse 16	Mouse 17	Mouse 18	Mouse 19	Mouse 20	Mouse 21	Mouse 22	Mouse 23
0.932692	0.939716	0.966057	0.87747	0.914286	0.888889	0.391753	0.859756	0.917526	0.958824	0.735537	0.393836	0.0758294	0.111702	0.148515	0.788571	0.201031	0.467742	0.107623	0.92	0.945652	0.908108	0.928934

## Sheet: 4C
Quantification of c-Fos in indicated brain regions following Gipr DVC-Dq activation
	Data are C-FOS +ve cells / mm2
	Vehicle					CNO
Brain Region	Mouse 1	Mouse 2	Mouse 3	Mouse 4	Mouse 5	Mouse 6	Mouse 7	Mouse 8	Mouse 9	Mouse 10	Mouse 11	Mouse 12	Mouse 13
AP	0	9.21	8.48239	15.0466	0	842.333	1395.68	1068.74	1063.69	2065.22	2211.49		1562.11
NTS	12.0223	13.78	26.4222	32.5215	13.6881	219.154	425.062	400.485	532.981	719.537	687.537		517.9
LPBN	26.1545	8.79078	59.9582	21.7384	41.0323	115.923	631.687	537.329	224.895	326.196	247.205	375	331.133
MPB	0	0	37.8584	8.49072	0	29.8972	44.34	137.468	55.6504	67.0528	40.4268	43.5766	28.0389
PSTH	3.69623	10.9999	156.752	75.8366	39.0948	557.773	426.621	567.204	425.611	555.875	799.52	554.452	766.531
PVH	12.5865	46.0435	190.264	61.1297	12.4007	1147.71	1590.28	1611.56	1585.26	1200.59	1255.12	986.323	1228.9
SO	51.6809	0	0		21.4441	1598.67	1978.83	1147.38	964.578	792.222	1698.57	844.218	1658.28

## Sheet: 6C
Quantification of dual-label fluorescent in situ hybridization showing co-localisation of Gipr with Syt1 in brain stem tissue from C57BL/6 mice
Data are cell numbers positive for markers as indicated in the DVC
	Gipr+Syt1	Gipr only
Mouse 1	27	8
Mouse 2	59	10
Mouse 3	63	19
positive cells as a % of total counted	80.1075	19.8925

[truncated: 6 more sheets: 7E, 8A, 8C, S3B, S7F, S8A]
